# Supplementary material for: Deciphering the shared genetic architecture between female reproductive disorders and psychiatric disorders
Source: J Ovarian Res. 2026 Jan 23;19:62. doi: 10.1186/s13048-026-01970-w (PMC12910984; doi:10.1186/s13048-026-01970-w)
Supplement: Supplementary file 2 — Supplementary Material 2. [file 13048_2026_1970_MOESM2_ESM.xlsx]

## Sheet: Sheet1
Supplementary Table S2. Cross-trait meta-analysis between female reproductive disorders and psychiatric diseases.
Cross-traits	SNP	CHR	BP	A1	A2	GWAS P-female reproductive disorders	GWAS P-psychiatric diseases	P-MTAG	P-CPASSOC	inCredible	probNorm	Consequence	NearestGene
Endometriosis_Attention deficit hyperactivity disorder	rs9689096	6	34221115	C	A	3.71e-07	0.000746	4.96e-09	1.2e-08	1	0.21	lncRNA_intronic	LOC100506885
Endometriosis_Attention deficit hyperactivity disorder	rs6650130	10	22280664	T	A	1.41e-06	0.000385	1.64e-08	1.76e-08	1	0.14	intergenic	SMIM29
Endometriosis_Bipolar disorder	rs11031047	11	30315976	T	C	8.61e-22	0.00028	1.7e-22	4.75e-25	1	0.25	intergenic	ARL14EP
Endometriosis_Major depressive disorder	rs9371246	6	152247587	A	G	2.2e-09	0.0002104	8.29824e-12	7.47129e-11	0	/	intronic	ESR1
Female infertility_Major depressive disorder	rs633891	6	152271616	T	C	3.54201e-09	0.0003992	7.85808e-11	5.95308e-09	1	0.99	intronic	ESR1
Female infertility_Schizophrenia	rs58415480	6	152241136	G	C	4.31221e-11	0.000292	1.27249e-09	1.0798e-13	1	0.14	intronic	ESR1
Polycystic ovary syndrome_Autism spectrum disorder	rs7037599	9	123951832	T	C	5.10152e-24	0.0009953	4.12973e-25	1.83881e-26	1	0.001	intronic	RAB14
Polycystic ovary syndrome_Autism spectrum disorder	rs804258	8	11777300	G	A	1.07194e-07	0.0008825	1.24253e-08	1.35258e-08	1	0.55	intergenic	CTSB
Polycystic ovary syndrome_Major depressive disorder	rs10986104	9	123786056	T	C	4.27e-27	5.59e-06	1.13e-28	1.64e-27	1	0.44	intronic	C5
Polycystic ovary syndrome_Schizophrenia	rs1384295	2	212520420	T	C	2.24445e-09	0.0005311	3.2409e-09	3.95695e-11	NA	NA	intronic	ERBB4
Leiomyoma_Attention deficit hyperactivity disorder	rs10739177	9	902793	C	G	2.13e-25	0.0006664	1.42e-23	2.61e-25	NA	NA	intronic	DMRT1
Leiomyoma_Attention deficit hyperactivity disorder	rs10865031	2	99447461	T	C	5.94e-13	7.65e-06	1.67e-12	1.17e-16	1	0.04	intronic	KIAA1211L
Leiomyoma_Attention deficit hyperactivity disorder	rs9549258	13	40673889	C	T	1.45e-14	0.0008277	2.28e-12	9.27e-16	NA	NA	intergenic	LINC00332
Leiomyoma_Attention deficit hyperactivity disorder	rs4141971	11	35168753	T	C	9.07e-10	0.0008044	1.22e-08	1.86e-10	NA	NA	intronic	CD44
Leiomyoma_Autism spectrum disorder	rs4341989	2	99430321	T	C	1.51e-09	0.0006559	1.81e-08	8.02e-11	1	0.002	intronic	KIAA1211L
Leiomyoma_Bipolar disorder	rs10865031	2	99447461	T	C	5.94e-13	0.0001734	3.45e-12	4.8e-13	1	0.12	intronic	KIAA1211L
Leiomyoma_Bipolar disorder	rs11031047	11	30315976	T	C	1.1e-16	0.0002785	1.49e-15	5.2e-17	1	0.14	intergenic	ARL14EP
Leiomyoma_Bipolar disorder	rs118089244	22	41283975	A	G	2.14e-13	4.19e-05	1.21e-12	1.63e-13	NA	NA	intronic	XPNPEP3
Leiomyoma_Bipolar disorder	rs138346	22	40851934	G	A	3.36e-09	0.0001923	9.17e-09	4.46e-09	NA	NA	intronic	MRTFA
Leiomyoma_Bipolar disorder	rs1870940	1	155011887	A	G	1.73e-13	0.000576	1.4e-11	1.3e-13	1	0.99	exonic	DCST1
Leiomyoma_Bipolar disorder	rs214969	6	152455196	C	G	1.18e-19	9.08e-06	9.56e-17	3.59e-20	NA	NA	intronic	SYNE1
Leiomyoma_Major depressive disorder	rs10509772	10	104399547	A	G	3.27e-10	9.53e-05	3.55e-08	7.09e-10	NA	NA	intergenic	TRIM8
Leiomyoma_Major depressive disorder	rs1163074	10	103262005	T	C	1.18e-11	0.000949	1.65e-09	2.27e-11	NA	NA	intronic	BTRC
Leiomyoma_Major depressive disorder	rs3740468	10	104232137	T	G	6.02e-20	0.0002305	2.44e-16	5.28e-20	NA	NA	intronic	MFSD13A
Leiomyoma_Major depressive disorder	rs5762660	22	28497220	T	G	9.87e-09	0.0005416	1.47e-08	2.38e-08	NA	NA	exonic	TTC28
Leiomyoma_Major depressive disorder	rs633891	6	152271616	T	C	1.04e-31	0.0003992	2.22e-29	2.55e-32	NA	NA	intronic	ESR1
Leiomyoma_Major depressive disorder	rs739182	22	40219272	T	G	2.73e-33	0.0007794	9.89e-31	5.6e-34	0	1.91	intronic	ENTHD1
Leiomyoma_Major depressive disorder	rs75673642	22	28918492	A	G	2.16e-16	3.19e-05	9e-16	2.7e-16	1	0.11	intronic	TTC28
Leiomyoma_Major depressive disorder	rs9478395	6	153182251	T	C	1.46e-10	0.0005358	3.08e-10	3.08e-10	NA	NA	intergenic	VIP
Leiomyoma_Major depressive disorder	rs9611525	22	41244655	T	C	4.92e-16	0.0005598	3.21e-15	6.38e-16	1	0.22	intronic	ST13
Leiomyoma_Schizophrenia	rs10176698	2	25193721	T	C	8.78e-11	0.0007859	5.59e-10	1.27e-12	1	0.02	intronic	DNAJC27
Leiomyoma_Schizophrenia	rs10936598	3	169751413	C	A	4.06e-14	0.0001147	5.02e-13	8.85e-17	0	5.05	intergenic	GPR160
Leiomyoma_Schizophrenia	rs10977774	9	954741	C	A	1.09e-12	0.0004954	1.05e-11	7.65e-15	NA	NA	intronic	DMRT1
Leiomyoma_Schizophrenia	rs11706295	3	24216593	A	G	5.6e-11	0.0009605	3.79e-10	8.86e-13	1	0.18	ncRNA_intronic	LOC101927854
Leiomyoma_Schizophrenia	rs1265002	10	104095898	T	A	8.57e-62	0.0004018	1.92e-55	5.5e-67	1	1	intronic	GBF1
Leiomyoma_Schizophrenia	rs214969	6	152455196	C	G	1.18e-19	0.0006701	4.72e-17	2.99e-22	NA	NA	intronic	SYNE1
Leiomyoma_Schizophrenia	rs3129787	6	29080912	T	A	1.82e-08	4.32e-08	4.51e-08	8.91e-12	1	0.45	downstream	OR2J3
Leiomyoma_Schizophrenia	rs35691152	10	103946136	A	C	2.7e-10	0.0004369	6.49e-09	3.55e-12	NA	NA	intergenic	NOLC1
Leiomyoma_Schizophrenia	rs58415480	6	152241136	G	C	4.83e-109	0.000292	4.3e-95	6.6e-116	1	1	intronic	ESR1
Leiomyoma_Schizophrenia	rs6477250	9	809695	C	T	9.57e-21	0.0009312	5.18e-18	2.4e-23	NA	NA	intergenic	DMRT1
Leiomyoma_Schizophrenia	rs7082288	10	103235729	C	T	7.71e-12	0.0001196	3.2e-10	3.58e-14	NA	NA	intronic	BTRC
Leiomyoma_Schizophrenia	rs923799	10	103708137	G	A	6.44e-11	0.000947	1.79e-09	1.1e-12	NA	NA	intronic	ARMH3
