# Supplementary material for: Deciphering the shared genetic architecture between female reproductive disorders and psychiatric disorders
Source: J Ovarian Res. 2026 Jan 23;19:62. doi: 10.1186/s13048-026-01970-w (PMC12910984; doi:10.1186/s13048-026-01970-w)
Supplement: Supplementary file 3 — Supplementary Material 3. [file 13048_2026_1970_MOESM3_ESM.xlsx]

## Sheet: Sheet1
Supplementary Table S3. The list of trait-pairs-related genes identified by three gene-based analyses
Cross-trait	Gene	GCTA	MAGMA	SMR
Endometriosis-Attention deficit hyperactivity disorder	ARL14EP	√	√	√
Endometriosis-Attention deficit hyperactivity disorder	BMF	√
Endometriosis-Attention deficit hyperactivity disorder	C6orf1	√	√
Endometriosis-Attention deficit hyperactivity disorder	C6orf211	√	√
Endometriosis-Attention deficit hyperactivity disorder	CASC10	√	√
Endometriosis-Attention deficit hyperactivity disorder	CCDC170	√
Endometriosis-Attention deficit hyperactivity disorder	CDC42	√	√
Endometriosis-Attention deficit hyperactivity disorder	CDKN2B-AS1	√
Endometriosis-Attention deficit hyperactivity disorder	CELA3A	√	√
Endometriosis-Attention deficit hyperactivity disorder	DNAJC1	√
Endometriosis-Attention deficit hyperactivity disorder	FGD6	√
Endometriosis-Attention deficit hyperactivity disorder	FSHB	√	√
Endometriosis-Attention deficit hyperactivity disorder	GDAP1	√		√
Endometriosis-Attention deficit hyperactivity disorder	GREB1	√
Endometriosis-Attention deficit hyperactivity disorder	HMGA1	√	√
Endometriosis-Attention deficit hyperactivity disorder	KDR	√
Endometriosis-Attention deficit hyperactivity disorder	LINC00339	√
Endometriosis-Attention deficit hyperactivity disorder	LINC00620	√
Endometriosis-Attention deficit hyperactivity disorder	LOC389602	√
Endometriosis-Attention deficit hyperactivity disorder	LOC101928043	√
Endometriosis-Attention deficit hyperactivity disorder	MIR1203	√
Endometriosis-Attention deficit hyperactivity disorder	MIR1915	√
Endometriosis-Attention deficit hyperactivity disorder	MIR4429	√
Endometriosis-Attention deficit hyperactivity disorder	MIR6835	√
Endometriosis-Attention deficit hyperactivity disorder	MLLT10	√	√
Endometriosis-Attention deficit hyperactivity disorder	MPPED2	√	√
Endometriosis-Attention deficit hyperactivity disorder	POP4	√		√
Endometriosis-Attention deficit hyperactivity disorder	RMND1	√	√	√
Endometriosis-Attention deficit hyperactivity disorder	RNLS	√
Endometriosis-Attention deficit hyperactivity disorder	RNU6-16P	√
Endometriosis-Attention deficit hyperactivity disorder	SKAP1	√
Endometriosis-Attention deficit hyperactivity disorder	SKIDA1	√	√
Endometriosis-Attention deficit hyperactivity disorder	SNX11	√
Endometriosis-Attention deficit hyperactivity disorder	SRP14	√
Endometriosis-Attention deficit hyperactivity disorder	SRP14-AS1	√
Endometriosis-Attention deficit hyperactivity disorder	SYNE1	√
Endometriosis-Attention deficit hyperactivity disorder	VEZT	√
Endometriosis-Attention deficit hyperactivity disorder	WNT4	√	√	√
Endometriosis-Attention deficit hyperactivity disorder	ZBTB2	√	√
Endometriosis-Attention deficit hyperactivity disorder	C1orf112		√
Endometriosis-Attention deficit hyperactivity disorder	FGR		√
Endometriosis-Attention deficit hyperactivity disorder	SEMA3F		√
Endometriosis-Attention deficit hyperactivity disorder	ICA1		√
Endometriosis-Attention deficit hyperactivity disorder	ALS2		√
Endometriosis-Attention deficit hyperactivity disorder	CASP10		√
Endometriosis-Attention deficit hyperactivity disorder	CFLAR		√
Endometriosis-Attention deficit hyperactivity disorder	RBM5		√
Endometriosis-Attention deficit hyperactivity disorder	PLXND1		√
Endometriosis-Attention deficit hyperactivity disorder	KDM1A		√
Endometriosis-Attention deficit hyperactivity disorder	RBM6		√
Endometriosis-Attention deficit hyperactivity disorder	ARHGAP33		√
Endometriosis-Attention deficit hyperactivity disorder	ABCB5		√
Endometriosis-Attention deficit hyperactivity disorder	THSD7A		√
Endometriosis-Attention deficit hyperactivity disorder	FAM214B		√
Endometriosis-Attention deficit hyperactivity disorder	PON1		√
Endometriosis-Attention deficit hyperactivity disorder	RHBDD2		√
Endometriosis-Attention deficit hyperactivity disorder	PDK2		√
Endometriosis-Attention deficit hyperactivity disorder	ITGA3		√
Endometriosis-Attention deficit hyperactivity disorder	TMEM132A		√
Endometriosis-Attention deficit hyperactivity disorder	AP2B1		√
Endometriosis-Attention deficit hyperactivity disorder	SPATA20		√
Endometriosis-Attention deficit hyperactivity disorder	CACNA1G		√
Endometriosis-Attention deficit hyperactivity disorder	DLX6		√
Endometriosis-Attention deficit hyperactivity disorder	KDM7A		√
Endometriosis-Attention deficit hyperactivity disorder	SCIN		√
Endometriosis-Attention deficit hyperactivity disorder	MARK4		√
Endometriosis-Attention deficit hyperactivity disorder	ADAM22		√
Endometriosis-Attention deficit hyperactivity disorder	CYB561		√
Endometriosis-Attention deficit hyperactivity disorder	CSDE1		√
Endometriosis-Attention deficit hyperactivity disorder	REV3L		√
Endometriosis-Attention deficit hyperactivity disorder	FAM76A		√
Endometriosis-Attention deficit hyperactivity disorder	ZNF200		√
Endometriosis-Attention deficit hyperactivity disorder	CD4		√
Endometriosis-Attention deficit hyperactivity disorder	HFE		√
Endometriosis-Attention deficit hyperactivity disorder	FMO1		√
Endometriosis-Attention deficit hyperactivity disorder	MKS1		√
Endometriosis-Attention deficit hyperactivity disorder	PPP5C		√
Endometriosis-Attention deficit hyperactivity disorder	SLC7A14		√
Endometriosis-Attention deficit hyperactivity disorder	CLDN11		√
Endometriosis-Attention deficit hyperactivity disorder	CLK1		√
Endometriosis-Attention deficit hyperactivity disorder	SLC30A9		√
Endometriosis-Attention deficit hyperactivity disorder	XYLT2		√
Endometriosis-Attention deficit hyperactivity disorder	ISL1		√
Endometriosis-Attention deficit hyperactivity disorder	ATP2C1		√
Endometriosis-Attention deficit hyperactivity disorder	SRCIN1		√
Endometriosis-Attention deficit hyperactivity disorder	ZRANB1		√
Endometriosis-Attention deficit hyperactivity disorder	PLEKHB1		√
Endometriosis-Attention deficit hyperactivity disorder	OSBPL5		√
Endometriosis-Attention deficit hyperactivity disorder	RNF10		√
Endometriosis-Attention deficit hyperactivity disorder	ERP44		√
Endometriosis-Attention deficit hyperactivity disorder	RNASET2		√
Endometriosis-Attention deficit hyperactivity disorder	SARS		√
Endometriosis-Attention deficit hyperactivity disorder	ZCCHC8		√
Endometriosis-Attention deficit hyperactivity disorder	CHPF2		√
Endometriosis-Attention deficit hyperactivity disorder	FUT8		√
Endometriosis-Attention deficit hyperactivity disorder	ATP6V0A1		√
Endometriosis-Attention deficit hyperactivity disorder	MAP2K3		√
Endometriosis-Attention deficit hyperactivity disorder	ASTE1		√
Endometriosis-Attention deficit hyperactivity disorder	RNF19A		√
Endometriosis-Attention deficit hyperactivity disorder	SH3YL1		√
Endometriosis-Attention deficit hyperactivity disorder	FAM136A		√
Endometriosis-Attention deficit hyperactivity disorder	ADSS		√
Endometriosis-Attention deficit hyperactivity disorder	FBXO42		√
Endometriosis-Attention deficit hyperactivity disorder	TLL1		√
Endometriosis-Attention deficit hyperactivity disorder	CLEC16A		√
Endometriosis-Attention deficit hyperactivity disorder	FAM65A		√
Endometriosis-Attention deficit hyperactivity disorder	STAU2		√
Endometriosis-Attention deficit hyperactivity disorder	MED17		√
Endometriosis-Attention deficit hyperactivity disorder	MAP4		√
Endometriosis-Attention deficit hyperactivity disorder	CELF2		√
Endometriosis-Attention deficit hyperactivity disorder	VAMP3		√
Endometriosis-Attention deficit hyperactivity disorder	PER3		√
Endometriosis-Attention deficit hyperactivity disorder	TNFRSF9		√
Endometriosis-Attention deficit hyperactivity disorder	EPN3		√
Endometriosis-Attention deficit hyperactivity disorder	HERPUD1		√
Endometriosis-Attention deficit hyperactivity disorder	HOMER3		√
Endometriosis-Attention deficit hyperactivity disorder	RAD51		√
Endometriosis-Attention deficit hyperactivity disorder	AKR7A2		√
Endometriosis-Attention deficit hyperactivity disorder	MRTO4		√
Endometriosis-Attention deficit hyperactivity disorder	USE1		√
Endometriosis-Attention deficit hyperactivity disorder	THRAP3		√
Endometriosis-Attention deficit hyperactivity disorder	FAM168A		√
Endometriosis-Attention deficit hyperactivity disorder	NOP58		√
Endometriosis-Attention deficit hyperactivity disorder	CYFIP2		√
Endometriosis-Attention deficit hyperactivity disorder	TRAF1		√
Endometriosis-Attention deficit hyperactivity disorder	SOAT1		√
Endometriosis-Attention deficit hyperactivity disorder	PKP2		√
Endometriosis-Attention deficit hyperactivity disorder	TMCC3		√
Endometriosis-Attention deficit hyperactivity disorder	SEC61A1		√
Endometriosis-Attention deficit hyperactivity disorder	BCAT1		√
Endometriosis-Attention deficit hyperactivity disorder	GUCY1B3		√
Endometriosis-Attention deficit hyperactivity disorder	CS		√
Endometriosis-Attention deficit hyperactivity disorder	WAPAL		√
Endometriosis-Attention deficit hyperactivity disorder	SEZ6		√
Endometriosis-Attention deficit hyperactivity disorder	CASP8		√
Endometriosis-Attention deficit hyperactivity disorder	DLX3		√
Endometriosis-Attention deficit hyperactivity disorder	MEF2BNB-MEF2B		√
Endometriosis-Attention deficit hyperactivity disorder	RFXANK		√
Endometriosis-Attention deficit hyperactivity disorder	TMEM161A		√
Endometriosis-Attention deficit hyperactivity disorder	BCAS1		√
Endometriosis-Attention deficit hyperactivity disorder	ZC3H15		√
Endometriosis-Attention deficit hyperactivity disorder	CYB5R4		√
Endometriosis-Attention deficit hyperactivity disorder	ACSM2B		√
Endometriosis-Attention deficit hyperactivity disorder	RHOA		√
Endometriosis-Attention deficit hyperactivity disorder	COASY		√
Endometriosis-Attention deficit hyperactivity disorder	TTC7A		√
Endometriosis-Attention deficit hyperactivity disorder	IP6K2		√
Endometriosis-Attention deficit hyperactivity disorder	STON1-GTF2A1L		√
Endometriosis-Attention deficit hyperactivity disorder	RAB27A		√
Endometriosis-Attention deficit hyperactivity disorder	LRP6		√
Endometriosis-Attention deficit hyperactivity disorder	PHRF1		√
Endometriosis-Attention deficit hyperactivity disorder	SLC44A1		√
Endometriosis-Attention deficit hyperactivity disorder	ASNS		√
Endometriosis-Attention deficit hyperactivity disorder	CNGB1		√
Endometriosis-Attention deficit hyperactivity disorder	PTPN21		√
Endometriosis-Attention deficit hyperactivity disorder	LMCD1		√
Endometriosis-Attention deficit hyperactivity disorder	FBXW11		√
Endometriosis-Attention deficit hyperactivity disorder	PDE8A		√
Endometriosis-Attention deficit hyperactivity disorder	CD5L		√
Endometriosis-Attention deficit hyperactivity disorder	SCARF1		√
Endometriosis-Attention deficit hyperactivity disorder	ZZEF1		√
Endometriosis-Attention deficit hyperactivity disorder	BCAP29		√
Endometriosis-Attention deficit hyperactivity disorder	KIFAP3		√
Endometriosis-Attention deficit hyperactivity disorder	RBMS2		√
Endometriosis-Attention deficit hyperactivity disorder	BAZ2A		√
Endometriosis-Attention deficit hyperactivity disorder	PLXNA2		√
Endometriosis-Attention deficit hyperactivity disorder	GPATCH1		√
Endometriosis-Attention deficit hyperactivity disorder	RAP1GAP		√
Endometriosis-Attention deficit hyperactivity disorder	TYR		√
Endometriosis-Attention deficit hyperactivity disorder	ACTN2		√
Endometriosis-Attention deficit hyperactivity disorder	JADE1		√
Endometriosis-Attention deficit hyperactivity disorder	CST7		√
Endometriosis-Attention deficit hyperactivity disorder	NEBL		√
Endometriosis-Attention deficit hyperactivity disorder	HOXA9		√
Endometriosis-Attention deficit hyperactivity disorder	ZCWPW1		√
Endometriosis-Attention deficit hyperactivity disorder	CBFA2T2		√
Endometriosis-Attention deficit hyperactivity disorder	BPIFB2		√
Endometriosis-Attention deficit hyperactivity disorder	TP73		√
Endometriosis-Attention deficit hyperactivity disorder	FDFT1		√
Endometriosis-Attention deficit hyperactivity disorder	DDX43		√
Endometriosis-Attention deficit hyperactivity disorder	KIAA0020		√
Endometriosis-Attention deficit hyperactivity disorder	CPB2		√
Endometriosis-Attention deficit hyperactivity disorder	RBL1		√
Endometriosis-Attention deficit hyperactivity disorder	DLGAP4		√
Endometriosis-Attention deficit hyperactivity disorder	CDH7		√
Endometriosis-Attention deficit hyperactivity disorder	EXD2		√
Endometriosis-Attention deficit hyperactivity disorder	JMJD4		√
Endometriosis-Attention deficit hyperactivity disorder	MPP4		√
Endometriosis-Attention deficit hyperactivity disorder	STRADB		√
Endometriosis-Attention deficit hyperactivity disorder	CCNT2		√
Endometriosis-Attention deficit hyperactivity disorder	COBLL1		√
Endometriosis-Attention deficit hyperactivity disorder	GSTP1		√
Endometriosis-Attention deficit hyperactivity disorder	AGBL5		√
Endometriosis-Attention deficit hyperactivity disorder	MAPRE3		√
Endometriosis-Attention deficit hyperactivity disorder	WDFY1		√
Endometriosis-Attention deficit hyperactivity disorder	PILRA		√
Endometriosis-Attention deficit hyperactivity disorder	EPS15		√
Endometriosis-Attention deficit hyperactivity disorder	NME8		√
Endometriosis-Attention deficit hyperactivity disorder	FAT2		√
Endometriosis-Attention deficit hyperactivity disorder	LAT2		√
Endometriosis-Attention deficit hyperactivity disorder	NOX4		√
Endometriosis-Attention deficit hyperactivity disorder	PPP1R15A		√
Endometriosis-Attention deficit hyperactivity disorder	CETP		√
Endometriosis-Attention deficit hyperactivity disorder	GNAS		√
Endometriosis-Attention deficit hyperactivity disorder	DNMT3B		√
Endometriosis-Attention deficit hyperactivity disorder	TPX2		√
Endometriosis-Attention deficit hyperactivity disorder	XRN2		√
Endometriosis-Attention deficit hyperactivity disorder	P2RX7		√
Endometriosis-Attention deficit hyperactivity disorder	DZANK1		√
Endometriosis-Attention deficit hyperactivity disorder	GCN1L1		√
Endometriosis-Attention deficit hyperactivity disorder	CDIP1		√
Endometriosis-Attention deficit hyperactivity disorder	LAG3		√
Endometriosis-Attention deficit hyperactivity disorder	MLF2		√
Endometriosis-Attention deficit hyperactivity disorder	GPATCH2L		√
Endometriosis-Attention deficit hyperactivity disorder	RGS1		√
Endometriosis-Attention deficit hyperactivity disorder	LYZ		√
Endometriosis-Attention deficit hyperactivity disorder	CERS4		√
Endometriosis-Attention deficit hyperactivity disorder	USP48		√
Endometriosis-Attention deficit hyperactivity disorder	DLL3		√
Endometriosis-Attention deficit hyperactivity disorder	DTX2		√
Endometriosis-Attention deficit hyperactivity disorder	LAMB1		√
Endometriosis-Attention deficit hyperactivity disorder	SLC26A4		√
Endometriosis-Attention deficit hyperactivity disorder	SLC26A3		√
Endometriosis-Attention deficit hyperactivity disorder	DLD		√
Endometriosis-Attention deficit hyperactivity disorder	ITGA6		√
Endometriosis-Attention deficit hyperactivity disorder	ESR1		√
Endometriosis-Attention deficit hyperactivity disorder	SLC22A17		√
Endometriosis-Attention deficit hyperactivity disorder	DAZL		√
Endometriosis-Attention deficit hyperactivity disorder	VNN3		√
Endometriosis-Attention deficit hyperactivity disorder	CDC23		√
Endometriosis-Attention deficit hyperactivity disorder	PSMD5		√
Endometriosis-Attention deficit hyperactivity disorder	PTGS1		√
Endometriosis-Attention deficit hyperactivity disorder	SH2D3C		√
Endometriosis-Attention deficit hyperactivity disorder	TLL2		√
Endometriosis-Attention deficit hyperactivity disorder	CREM		√
Endometriosis-Attention deficit hyperactivity disorder	OCEL1		√
Endometriosis-Attention deficit hyperactivity disorder	MYO9B		√
Endometriosis-Attention deficit hyperactivity disorder	TECR		√
Endometriosis-Attention deficit hyperactivity disorder	TIMM13		√
Endometriosis-Attention deficit hyperactivity disorder	BCL2L13		√
Endometriosis-Attention deficit hyperactivity disorder	MFNG		√
Endometriosis-Attention deficit hyperactivity disorder	CARD10		√
Endometriosis-Attention deficit hyperactivity disorder	SEZ6L		√
Endometriosis-Attention deficit hyperactivity disorder	GCAT		√
Endometriosis-Attention deficit hyperactivity disorder	CCDC134		√
Endometriosis-Attention deficit hyperactivity disorder	RTCB		√
Endometriosis-Attention deficit hyperactivity disorder	GTPBP1		√
Endometriosis-Attention deficit hyperactivity disorder	RAB36		√
Endometriosis-Attention deficit hyperactivity disorder	SUN2		√
Endometriosis-Attention deficit hyperactivity disorder	THOC5		√
Endometriosis-Attention deficit hyperactivity disorder	TAB1		√
Endometriosis-Attention deficit hyperactivity disorder	PNPLA3		√
Endometriosis-Attention deficit hyperactivity disorder	CACNA1I		√
Endometriosis-Attention deficit hyperactivity disorder	EIF3D		√
Endometriosis-Attention deficit hyperactivity disorder	ZC3H7B		√
Endometriosis-Attention deficit hyperactivity disorder	PHF5A		√
Endometriosis-Attention deficit hyperactivity disorder	PMM1		√
Endometriosis-Attention deficit hyperactivity disorder	DESI1		√
Endometriosis-Attention deficit hyperactivity disorder	FKBP3		√
Endometriosis-Attention deficit hyperactivity disorder	PSMA3		√
Endometriosis-Attention deficit hyperactivity disorder	AHSA1		√
Endometriosis-Attention deficit hyperactivity disorder	ISM2		√
Endometriosis-Attention deficit hyperactivity disorder	RIN3		√
Endometriosis-Attention deficit hyperactivity disorder	ZC3H14		√
Endometriosis-Attention deficit hyperactivity disorder	PABPN1		√
Endometriosis-Attention deficit hyperactivity disorder	EFS		√
Endometriosis-Attention deficit hyperactivity disorder	DHRS2		√
Endometriosis-Attention deficit hyperactivity disorder	PNN		√
Endometriosis-Attention deficit hyperactivity disorder	R3HDML		√
Endometriosis-Attention deficit hyperactivity disorder	NDRG3		√
Endometriosis-Attention deficit hyperactivity disorder	DNAJC5		√
Endometriosis-Attention deficit hyperactivity disorder	AVP		√
Endometriosis-Attention deficit hyperactivity disorder	MYLK2		√
Endometriosis-Attention deficit hyperactivity disorder	SEC23B		√
Endometriosis-Attention deficit hyperactivity disorder	FERMT1		√
Endometriosis-Attention deficit hyperactivity disorder	TLDC2		√
Endometriosis-Attention deficit hyperactivity disorder	SAMHD1		√
Endometriosis-Attention deficit hyperactivity disorder	MANBAL		√
Endometriosis-Attention deficit hyperactivity disorder	MAPRE1		√
Endometriosis-Attention deficit hyperactivity disorder	E2F1		√
Endometriosis-Attention deficit hyperactivity disorder	PXMP4		√
Endometriosis-Attention deficit hyperactivity disorder	CHMP4B		√
Endometriosis-Attention deficit hyperactivity disorder	APMAP		√
Endometriosis-Attention deficit hyperactivity disorder	MYOM1		√
Endometriosis-Attention deficit hyperactivity disorder	RNMT		√
Endometriosis-Attention deficit hyperactivity disorder	NDFIP2		√
Endometriosis-Attention deficit hyperactivity disorder	CDADC1		√
Endometriosis-Attention deficit hyperactivity disorder	CAB39L		√
Endometriosis-Attention deficit hyperactivity disorder	UGGT2		√
Endometriosis-Attention deficit hyperactivity disorder	PARP4		√
Endometriosis-Attention deficit hyperactivity disorder	KPNA3		√
Endometriosis-Attention deficit hyperactivity disorder	VWA8		√
Endometriosis-Attention deficit hyperactivity disorder	DHRS12		√
Endometriosis-Attention deficit hyperactivity disorder	CBLN1		√
Endometriosis-Attention deficit hyperactivity disorder	SLC7A6OS		√
Endometriosis-Attention deficit hyperactivity disorder	SLC7A6		√
Endometriosis-Attention deficit hyperactivity disorder	USP10		√
Endometriosis-Attention deficit hyperactivity disorder	CRISPLD2		√
Endometriosis-Attention deficit hyperactivity disorder	LMF1		√
Endometriosis-Attention deficit hyperactivity disorder	MEFV		√
Endometriosis-Attention deficit hyperactivity disorder	HMOX2		√
Endometriosis-Attention deficit hyperactivity disorder	DNAJA3		√
Endometriosis-Attention deficit hyperactivity disorder	CORO7-PAM16		√
Endometriosis-Attention deficit hyperactivity disorder	KNOP1		√
Endometriosis-Attention deficit hyperactivity disorder	AAGAB		√
Endometriosis-Attention deficit hyperactivity disorder	IQCH		√
Endometriosis-Attention deficit hyperactivity disorder	RASL12		√
Endometriosis-Attention deficit hyperactivity disorder	AP3B2		√
Endometriosis-Attention deficit hyperactivity disorder	DTWD1		√
Endometriosis-Attention deficit hyperactivity disorder	DMXL2		√
Endometriosis-Attention deficit hyperactivity disorder	SCG3		√
Endometriosis-Attention deficit hyperactivity disorder	DNAJC17		√
Endometriosis-Attention deficit hyperactivity disorder	VPS18		√
Endometriosis-Attention deficit hyperactivity disorder	EYA1		√
Endometriosis-Attention deficit hyperactivity disorder	POP1		√
Endometriosis-Attention deficit hyperactivity disorder	NIPAL2		√
Endometriosis-Attention deficit hyperactivity disorder	STK3		√
Endometriosis-Attention deficit hyperactivity disorder	ERI1		√
Endometriosis-Attention deficit hyperactivity disorder	MTMR9		√
Endometriosis-Attention deficit hyperactivity disorder	TNFRSF10A		√
Endometriosis-Attention deficit hyperactivity disorder	ARHGEF10		√
Endometriosis-Attention deficit hyperactivity disorder	NUCB1		√
Endometriosis-Attention deficit hyperactivity disorder	ARHGEF18		√
Endometriosis-Attention deficit hyperactivity disorder	FCER2		√
Endometriosis-Attention deficit hyperactivity disorder	ILVBL		√
Endometriosis-Attention deficit hyperactivity disorder	CCNE1		√
Endometriosis-Attention deficit hyperactivity disorder	PIAS4		√
Endometriosis-Attention deficit hyperactivity disorder	APLP1		√
Endometriosis-Attention deficit hyperactivity disorder	MRPL4		√
Endometriosis-Attention deficit hyperactivity disorder	LIM2		√
Endometriosis-Attention deficit hyperactivity disorder	CARD8		√
Endometriosis-Attention deficit hyperactivity disorder	LIG1		√
Endometriosis-Attention deficit hyperactivity disorder	PLEKHA4		√
Endometriosis-Attention deficit hyperactivity disorder	DDX49		√
Endometriosis-Attention deficit hyperactivity disorder	ARMC6		√
Endometriosis-Attention deficit hyperactivity disorder	SUGP1		√
Endometriosis-Attention deficit hyperactivity disorder	PON3		√
Endometriosis-Attention deficit hyperactivity disorder	PON2		√
Endometriosis-Attention deficit hyperactivity disorder	DUS4L		√
Endometriosis-Attention deficit hyperactivity disorder	WDR91		√
Endometriosis-Attention deficit hyperactivity disorder	CBLL1		√
Endometriosis-Attention deficit hyperactivity disorder	DLX5		√
Endometriosis-Attention deficit hyperactivity disorder	MPP6		√
Endometriosis-Attention deficit hyperactivity disorder	HOXA2		√
Endometriosis-Attention deficit hyperactivity disorder	HOXA3		√
Endometriosis-Attention deficit hyperactivity disorder	HOXA5		√
Endometriosis-Attention deficit hyperactivity disorder	HOXA6		√
Endometriosis-Attention deficit hyperactivity disorder	CPED1		√
Endometriosis-Attention deficit hyperactivity disorder	CPVL		√
Endometriosis-Attention deficit hyperactivity disorder	AGFG2		√
Endometriosis-Attention deficit hyperactivity disorder	EZH2		√
Endometriosis-Attention deficit hyperactivity disorder	CHCHD3		√
Endometriosis-Attention deficit hyperactivity disorder	SPIN1		√
Endometriosis-Attention deficit hyperactivity disorder	C5		√
Endometriosis-Attention deficit hyperactivity disorder	LHX6		√
Endometriosis-Attention deficit hyperactivity disorder	AKNA		√
Endometriosis-Attention deficit hyperactivity disorder	GLIS3		√
Endometriosis-Attention deficit hyperactivity disorder	RASSF4		√
Endometriosis-Attention deficit hyperactivity disorder	MICU1		√
Endometriosis-Attention deficit hyperactivity disorder	BMPR1A		√
Endometriosis-Attention deficit hyperactivity disorder	ACBD5		√
Endometriosis-Attention deficit hyperactivity disorder	LHPP		√
Endometriosis-Attention deficit hyperactivity disorder	MAP3K8		√
Endometriosis-Attention deficit hyperactivity disorder	CUL2		√
Endometriosis-Attention deficit hyperactivity disorder	RNF43		√
Endometriosis-Attention deficit hyperactivity disorder	RAD51C		√
Endometriosis-Attention deficit hyperactivity disorder	INTS2		√
Endometriosis-Attention deficit hyperactivity disorder	MED13		√
Endometriosis-Attention deficit hyperactivity disorder	PEX12		√
Endometriosis-Attention deficit hyperactivity disorder	NAGLU		√
Endometriosis-Attention deficit hyperactivity disorder	MLX		√
Endometriosis-Attention deficit hyperactivity disorder	DLX4		√
Endometriosis-Attention deficit hyperactivity disorder	PPP1R9B		√
Endometriosis-Attention deficit hyperactivity disorder	COL1A1		√
Endometriosis-Attention deficit hyperactivity disorder	SGCA		√
Endometriosis-Attention deficit hyperactivity disorder	MRPL27		√
Endometriosis-Attention deficit hyperactivity disorder	LRRC59		√
Endometriosis-Attention deficit hyperactivity disorder	TMEM33		√
Endometriosis-Attention deficit hyperactivity disorder	CHIC2		√
Endometriosis-Attention deficit hyperactivity disorder	ELF2		√
Endometriosis-Attention deficit hyperactivity disorder	FBXW7		√
Endometriosis-Attention deficit hyperactivity disorder	SH3D19		√
Endometriosis-Attention deficit hyperactivity disorder	KLHL5		√
Endometriosis-Attention deficit hyperactivity disorder	ATG2A		√
Endometriosis-Attention deficit hyperactivity disorder	MS4A6A		√
Endometriosis-Attention deficit hyperactivity disorder	PRPF19		√
Endometriosis-Attention deficit hyperactivity disorder	TMEM109		√
Endometriosis-Attention deficit hyperactivity disorder	PANX1		√
Endometriosis-Attention deficit hyperactivity disorder	CEP164		√
Endometriosis-Attention deficit hyperactivity disorder	SLC15A3		√
Endometriosis-Attention deficit hyperactivity disorder	DAO		√
Endometriosis-Attention deficit hyperactivity disorder	ATP5B		√
Endometriosis-Attention deficit hyperactivity disorder	PTGES3		√
Endometriosis-Attention deficit hyperactivity disorder	SYT10		√
Endometriosis-Attention deficit hyperactivity disorder	RSRC2		√
Endometriosis-Attention deficit hyperactivity disorder	MYF6		√
Endometriosis-Attention deficit hyperactivity disorder	MYF5		√
Endometriosis-Attention deficit hyperactivity disorder	CREBL2		√
Endometriosis-Attention deficit hyperactivity disorder	C12orf49		√
Endometriosis-Attention deficit hyperactivity disorder	NUP107		√
Endometriosis-Attention deficit hyperactivity disorder	TIMELESS		√
Endometriosis-Attention deficit hyperactivity disorder	CHPT1		√
Endometriosis-Attention deficit hyperactivity disorder	GNPTAB		√
Endometriosis-Attention deficit hyperactivity disorder	C2CD5		√
Endometriosis-Attention deficit hyperactivity disorder	RFX4		√
Endometriosis-Attention deficit hyperactivity disorder	MAK		√
Endometriosis-Attention deficit hyperactivity disorder	MRPL18		√
Endometriosis-Attention deficit hyperactivity disorder	FHL5		√
Endometriosis-Attention deficit hyperactivity disorder	HDGFL1		√
Endometriosis-Attention deficit hyperactivity disorder	BVES		√
Endometriosis-Attention deficit hyperactivity disorder	VNN1		√
Endometriosis-Attention deficit hyperactivity disorder	PEX7		√
Endometriosis-Attention deficit hyperactivity disorder	SLC16A10		√
Endometriosis-Attention deficit hyperactivity disorder	UNC93A		√
Endometriosis-Attention deficit hyperactivity disorder	PDE10A		√
Endometriosis-Attention deficit hyperactivity disorder	CCND3		√
Endometriosis-Attention deficit hyperactivity disorder	GUCA1B		√
Endometriosis-Attention deficit hyperactivity disorder	PRPF4B		√
Endometriosis-Attention deficit hyperactivity disorder	CDH9		√
Endometriosis-Attention deficit hyperactivity disorder	COL4A3BP		√
Endometriosis-Attention deficit hyperactivity disorder	CLINT1		√
Endometriosis-Attention deficit hyperactivity disorder	THBS4		√
Endometriosis-Attention deficit hyperactivity disorder	BTNL8		√
Endometriosis-Attention deficit hyperactivity disorder	DROSHA		√
Endometriosis-Attention deficit hyperactivity disorder	RAD1		√
Endometriosis-Attention deficit hyperactivity disorder	AGXT2		√
Endometriosis-Attention deficit hyperactivity disorder	LIFR		√
Endometriosis-Attention deficit hyperactivity disorder	TRAPPC13		√
Endometriosis-Attention deficit hyperactivity disorder	BNIP1		√
Endometriosis-Attention deficit hyperactivity disorder	RBP2		√
Endometriosis-Attention deficit hyperactivity disorder	RBP1		√
Endometriosis-Attention deficit hyperactivity disorder	PDCD10		√
Endometriosis-Attention deficit hyperactivity disorder	PRKAR2A		√
Endometriosis-Attention deficit hyperactivity disorder	USP4		√
Endometriosis-Attention deficit hyperactivity disorder	IQCG		√
Endometriosis-Attention deficit hyperactivity disorder	EFCC1		√
Endometriosis-Attention deficit hyperactivity disorder	TTL		√
Endometriosis-Attention deficit hyperactivity disorder	TFCP2L1		√
Endometriosis-Attention deficit hyperactivity disorder	CENPA		√
Endometriosis-Attention deficit hyperactivity disorder	PCSK4		√
Endometriosis-Attention deficit hyperactivity disorder	GRB14		√
Endometriosis-Attention deficit hyperactivity disorder	EVA1A		√
Endometriosis-Attention deficit hyperactivity disorder	FN1		√
Endometriosis-Attention deficit hyperactivity disorder	GLS		√
Endometriosis-Attention deficit hyperactivity disorder	IGFBP5		√
Endometriosis-Attention deficit hyperactivity disorder	EHBP1		√
Endometriosis-Attention deficit hyperactivity disorder	HPCAL1		√
Endometriosis-Attention deficit hyperactivity disorder	ODC1		√
Endometriosis-Attention deficit hyperactivity disorder	NOL10		√
Endometriosis-Attention deficit hyperactivity disorder	DLX2		√
Endometriosis-Attention deficit hyperactivity disorder	DARS		√
Endometriosis-Attention deficit hyperactivity disorder	ORC2		√
Endometriosis-Attention deficit hyperactivity disorder	PLEK		√
Endometriosis-Attention deficit hyperactivity disorder	THADA		√
Endometriosis-Attention deficit hyperactivity disorder	AAK1		√
Endometriosis-Attention deficit hyperactivity disorder	TRAK2		√
Endometriosis-Attention deficit hyperactivity disorder	SUMO1		√
Endometriosis-Attention deficit hyperactivity disorder	PARD3B		√
Endometriosis-Attention deficit hyperactivity disorder	DNAJC16		√
Endometriosis-Attention deficit hyperactivity disorder	CACYBP		√
Endometriosis-Attention deficit hyperactivity disorder	PAPPA2		√
Endometriosis-Attention deficit hyperactivity disorder	QSOX1		√
Endometriosis-Attention deficit hyperactivity disorder	MECR		√
Endometriosis-Attention deficit hyperactivity disorder	WDR77		√
Endometriosis-Attention deficit hyperactivity disorder	ATP5F1		√
Endometriosis-Attention deficit hyperactivity disorder	GADD45A		√
Endometriosis-Attention deficit hyperactivity disorder	BCAS2		√
Endometriosis-Attention deficit hyperactivity disorder	AGMAT		√
Endometriosis-Attention deficit hyperactivity disorder	PLEKHM2		√
Endometriosis-Attention deficit hyperactivity disorder	ZBTB17		√
Endometriosis-Attention deficit hyperactivity disorder	TTF2		√
Endometriosis-Attention deficit hyperactivity disorder	RP11-268J15.5		√
Endometriosis-Attention deficit hyperactivity disorder	LGALS8		√
Endometriosis-Attention deficit hyperactivity disorder	ZNF684		√
Endometriosis-Attention deficit hyperactivity disorder	CD46		√
Endometriosis-Attention deficit hyperactivity disorder	AKR1A1		√
Endometriosis-Attention deficit hyperactivity disorder	PRDX1		√
Endometriosis-Attention deficit hyperactivity disorder	FMO6P		√
Endometriosis-Attention deficit hyperactivity disorder	ARID1A		√
Endometriosis-Attention deficit hyperactivity disorder	CENPF		√
Endometriosis-Attention deficit hyperactivity disorder	PPP1R8		√
Endometriosis-Attention deficit hyperactivity disorder	STX12		√
Endometriosis-Attention deficit hyperactivity disorder	RCN2		√
Endometriosis-Attention deficit hyperactivity disorder	TREH		√
Endometriosis-Attention deficit hyperactivity disorder	CAMSAP2		√
Endometriosis-Attention deficit hyperactivity disorder	NRP2		√
Endometriosis-Attention deficit hyperactivity disorder	SPACA1		√
Endometriosis-Attention deficit hyperactivity disorder	AKAP7		√
Endometriosis-Attention deficit hyperactivity disorder	GHRH		√
Endometriosis-Attention deficit hyperactivity disorder	PKD2		√
Endometriosis-Attention deficit hyperactivity disorder	ABCG2		√
Endometriosis-Attention deficit hyperactivity disorder	FAM86A		√
Endometriosis-Attention deficit hyperactivity disorder	CYP20A1		√
Endometriosis-Attention deficit hyperactivity disorder	SATB2		√
Endometriosis-Attention deficit hyperactivity disorder	GDA		√
Endometriosis-Attention deficit hyperactivity disorder	TJP2		√
Endometriosis-Attention deficit hyperactivity disorder	HEATR1		√
Endometriosis-Attention deficit hyperactivity disorder	PTBP3		√
Endometriosis-Attention deficit hyperactivity disorder	FBXW2		√
Endometriosis-Attention deficit hyperactivity disorder	PHF19		√
Endometriosis-Attention deficit hyperactivity disorder	NDUFA8		√
Endometriosis-Attention deficit hyperactivity disorder	RBM18		√
Endometriosis-Attention deficit hyperactivity disorder	HSDL2		√
Endometriosis-Attention deficit hyperactivity disorder	MAPKAP1		√
Endometriosis-Attention deficit hyperactivity disorder	ONECUT2		√
Endometriosis-Attention deficit hyperactivity disorder	CCDC176		√
Endometriosis-Attention deficit hyperactivity disorder	ALDH6A1		√
Endometriosis-Attention deficit hyperactivity disorder	DNMT3A		√
Endometriosis-Attention deficit hyperactivity disorder	TMEM214		√
Endometriosis-Attention deficit hyperactivity disorder	CNRIP1		√
Endometriosis-Attention deficit hyperactivity disorder	EPCAM		√
Endometriosis-Attention deficit hyperactivity disorder	SLC17A5		√
Endometriosis-Attention deficit hyperactivity disorder	IDE		√
Endometriosis-Attention deficit hyperactivity disorder	MTHFD1L		√
Endometriosis-Attention deficit hyperactivity disorder	PCMT1		√
Endometriosis-Attention deficit hyperactivity disorder	PLEKHG1		√
Endometriosis-Attention deficit hyperactivity disorder	CCDC77		√
Endometriosis-Attention deficit hyperactivity disorder	CCDC53		√
Endometriosis-Attention deficit hyperactivity disorder	SLC35B1		√
Endometriosis-Attention deficit hyperactivity disorder	FAM117A		√
Endometriosis-Attention deficit hyperactivity disorder	BCL2L14		√
Endometriosis-Attention deficit hyperactivity disorder	CD80		√
Endometriosis-Attention deficit hyperactivity disorder	KIF18A		√
Endometriosis-Attention deficit hyperactivity disorder	TMEM54		√
Endometriosis-Attention deficit hyperactivity disorder	HPCA		√
Endometriosis-Attention deficit hyperactivity disorder	CLCC1		√
Endometriosis-Attention deficit hyperactivity disorder	GTDC1		√
Endometriosis-Attention deficit hyperactivity disorder	LDB3		√
Endometriosis-Attention deficit hyperactivity disorder	OPN4		√
Endometriosis-Attention deficit hyperactivity disorder	RPL5		√
Endometriosis-Attention deficit hyperactivity disorder	CBX3		√
Endometriosis-Attention deficit hyperactivity disorder	NPY		√
Endometriosis-Attention deficit hyperactivity disorder	TAF1L		√
Endometriosis-Attention deficit hyperactivity disorder	C7orf49		√
Endometriosis-Attention deficit hyperactivity disorder	PLAU		√
Endometriosis-Attention deficit hyperactivity disorder	BHLHE41		√
Endometriosis-Attention deficit hyperactivity disorder	C19orf43		√
Endometriosis-Attention deficit hyperactivity disorder	CD97		√
Endometriosis-Attention deficit hyperactivity disorder	CCDC70		√
Endometriosis-Attention deficit hyperactivity disorder	SPRYD7		√
Endometriosis-Attention deficit hyperactivity disorder	ZC3H13		√
Endometriosis-Attention deficit hyperactivity disorder	ITIH5		√
Endometriosis-Attention deficit hyperactivity disorder	B9D2		√
Endometriosis-Attention deficit hyperactivity disorder	ADCK4		√
Endometriosis-Attention deficit hyperactivity disorder	DAW1		√
Endometriosis-Attention deficit hyperactivity disorder	TMEM189-UBE2V1		√
Endometriosis-Attention deficit hyperactivity disorder	C20orf85		√
Endometriosis-Attention deficit hyperactivity disorder	CRISP2		√
Endometriosis-Attention deficit hyperactivity disorder	GRM4		√
Endometriosis-Attention deficit hyperactivity disorder	ABCC10		√
Endometriosis-Attention deficit hyperactivity disorder	RPS10		√
Endometriosis-Attention deficit hyperactivity disorder	RREB1		√
Endometriosis-Attention deficit hyperactivity disorder	SSR1		√
Endometriosis-Attention deficit hyperactivity disorder	SLC35B3		√
Endometriosis-Attention deficit hyperactivity disorder	EMC3		√
Endometriosis-Attention deficit hyperactivity disorder	GPR18		√
Endometriosis-Attention deficit hyperactivity disorder	ABCC4		√
Endometriosis-Attention deficit hyperactivity disorder	BMP4		√
Endometriosis-Attention deficit hyperactivity disorder	SOX9		√
Endometriosis-Attention deficit hyperactivity disorder	SLC2A4RG		√
Endometriosis-Attention deficit hyperactivity disorder	IL37		√
Endometriosis-Attention deficit hyperactivity disorder	INSIG2		√
Endometriosis-Attention deficit hyperactivity disorder	POLR1B		√
Endometriosis-Attention deficit hyperactivity disorder	CCDC93		√
Endometriosis-Attention deficit hyperactivity disorder	NKX2-4		√
Endometriosis-Attention deficit hyperactivity disorder	DTD1		√
Endometriosis-Attention deficit hyperactivity disorder	NECAB3		√
Endometriosis-Attention deficit hyperactivity disorder	RALY		√
Endometriosis-Attention deficit hyperactivity disorder	KIRREL2		√
Endometriosis-Attention deficit hyperactivity disorder	HCST		√
Endometriosis-Attention deficit hyperactivity disorder	GLIS2		√
Endometriosis-Attention deficit hyperactivity disorder	AHDC1		√
Endometriosis-Attention deficit hyperactivity disorder	EVI2A		√
Endometriosis-Attention deficit hyperactivity disorder	PPCS		√
Endometriosis-Attention deficit hyperactivity disorder	ATP13A4		√
Endometriosis-Attention deficit hyperactivity disorder	TRPV5		√
Endometriosis-Attention deficit hyperactivity disorder	PTPN12		√
Endometriosis-Attention deficit hyperactivity disorder	RFPL1		√
Endometriosis-Attention deficit hyperactivity disorder	MGAT3		√
Endometriosis-Attention deficit hyperactivity disorder	RFPL3		√
Endometriosis-Attention deficit hyperactivity disorder	LIF		√
Endometriosis-Attention deficit hyperactivity disorder	SPECC1		√
Endometriosis-Attention deficit hyperactivity disorder	CPA4		√
Endometriosis-Attention deficit hyperactivity disorder	POT1		√
Endometriosis-Attention deficit hyperactivity disorder	NAA38		√
Endometriosis-Attention deficit hyperactivity disorder	RABL5		√
Endometriosis-Attention deficit hyperactivity disorder	CALU		√
Endometriosis-Attention deficit hyperactivity disorder	CCDC136		√
Endometriosis-Attention deficit hyperactivity disorder	OPN1SW		√
Endometriosis-Attention deficit hyperactivity disorder	TPH1		√
Endometriosis-Attention deficit hyperactivity disorder	SOX15		√
Endometriosis-Attention deficit hyperactivity disorder	SHBG		√
Endometriosis-Attention deficit hyperactivity disorder	PLD2		√
Endometriosis-Attention deficit hyperactivity disorder	CD68		√
Endometriosis-Attention deficit hyperactivity disorder	FXR2		√
Endometriosis-Attention deficit hyperactivity disorder	CCNT1		√
Endometriosis-Attention deficit hyperactivity disorder	MTUS1		√
Endometriosis-Attention deficit hyperactivity disorder	KLK10		√
Endometriosis-Attention deficit hyperactivity disorder	KLK8		√
Endometriosis-Attention deficit hyperactivity disorder	PARP2		√
Endometriosis-Attention deficit hyperactivity disorder	MAU2		√
Endometriosis-Attention deficit hyperactivity disorder	PHF10		√
Endometriosis-Attention deficit hyperactivity disorder	NCAN		√
Endometriosis-Attention deficit hyperactivity disorder	DDA1		√
Endometriosis-Attention deficit hyperactivity disorder	GDF15		√
Endometriosis-Attention deficit hyperactivity disorder	SAMD10		√
Endometriosis-Attention deficit hyperactivity disorder	ZNF341		√
Endometriosis-Attention deficit hyperactivity disorder	C1QL1		√
Endometriosis-Attention deficit hyperactivity disorder	RAB11FIP4		√
Endometriosis-Attention deficit hyperactivity disorder	TBC1D5		√
Endometriosis-Attention deficit hyperactivity disorder	MGAT1		√
Endometriosis-Attention deficit hyperactivity disorder	GFPT2		√
Endometriosis-Attention deficit hyperactivity disorder	EXOC4		√
Endometriosis-Attention deficit hyperactivity disorder	DHX30		√
Endometriosis-Attention deficit hyperactivity disorder	UBE2G1		√
Endometriosis-Attention deficit hyperactivity disorder	EEFSEC		√
Endometriosis-Attention deficit hyperactivity disorder	ANKRD17		√
Endometriosis-Attention deficit hyperactivity disorder	CLEC10A		√
Endometriosis-Attention deficit hyperactivity disorder	HRSP12		√
Endometriosis-Attention deficit hyperactivity disorder	MATN2		√
Endometriosis-Attention deficit hyperactivity disorder	PRMT7		√
Endometriosis-Attention deficit hyperactivity disorder	POLR3F		√
Endometriosis-Attention deficit hyperactivity disorder	ALDH3B2		√
Endometriosis-Attention deficit hyperactivity disorder	MMACHC		√
Endometriosis-Attention deficit hyperactivity disorder	NASP		√
Endometriosis-Attention deficit hyperactivity disorder	LPIN3		√
Endometriosis-Attention deficit hyperactivity disorder	CASP9		√
Endometriosis-Attention deficit hyperactivity disorder	CDK8		√
Endometriosis-Attention deficit hyperactivity disorder	MYH8		√
Endometriosis-Attention deficit hyperactivity disorder	MPRIP		√
Endometriosis-Attention deficit hyperactivity disorder	TMCC2		√
Endometriosis-Attention deficit hyperactivity disorder	GPALPP1		√
Endometriosis-Attention deficit hyperactivity disorder	KL		√
Endometriosis-Attention deficit hyperactivity disorder	PDZD2		√
Endometriosis-Attention deficit hyperactivity disorder	GGT2		√
Endometriosis-Attention deficit hyperactivity disorder	CA1		√
Endometriosis-Attention deficit hyperactivity disorder	MICALCL		√
Endometriosis-Attention deficit hyperactivity disorder	HSD17B4		√
Endometriosis-Attention deficit hyperactivity disorder	TEX15		√
Endometriosis-Attention deficit hyperactivity disorder	MEN1		√
Endometriosis-Attention deficit hyperactivity disorder	TTC9		√
Endometriosis-Attention deficit hyperactivity disorder	MED6		√
Endometriosis-Attention deficit hyperactivity disorder	ADAM20		√
Endometriosis-Attention deficit hyperactivity disorder	PEBP4		√
Endometriosis-Attention deficit hyperactivity disorder	PTPN22		√
Endometriosis-Attention deficit hyperactivity disorder	MYCN		√
Endometriosis-Attention deficit hyperactivity disorder	SAA2		√
Endometriosis-Attention deficit hyperactivity disorder	CFHR5		√
Endometriosis-Attention deficit hyperactivity disorder	FBXO18		√
Endometriosis-Attention deficit hyperactivity disorder	RERG		√
Endometriosis-Attention deficit hyperactivity disorder	MTNR1B		√
Endometriosis-Attention deficit hyperactivity disorder	SLC43A3		√
Endometriosis-Attention deficit hyperactivity disorder	GIF		√
Endometriosis-Attention deficit hyperactivity disorder	TCN1		√
Endometriosis-Attention deficit hyperactivity disorder	PDGFRA		√
Endometriosis-Attention deficit hyperactivity disorder	RFK		√
Endometriosis-Attention deficit hyperactivity disorder	CTSL		√
Endometriosis-Attention deficit hyperactivity disorder	ISCA1		√
Endometriosis-Attention deficit hyperactivity disorder	USP30		√
Endometriosis-Attention deficit hyperactivity disorder	P2RX4		√
Endometriosis-Attention deficit hyperactivity disorder	CD36		√
Endometriosis-Attention deficit hyperactivity disorder	UGT2A3		√
Endometriosis-Attention deficit hyperactivity disorder	RINT1		√
Endometriosis-Attention deficit hyperactivity disorder	MDFIC		√
Endometriosis-Attention deficit hyperactivity disorder	MTO1		√
Endometriosis-Attention deficit hyperactivity disorder	KHDC1		√
Endometriosis-Attention deficit hyperactivity disorder	MRAP2		√
Endometriosis-Attention deficit hyperactivity disorder	ATP5G2		√
Endometriosis-Attention deficit hyperactivity disorder	COQ10A		√
Endometriosis-Attention deficit hyperactivity disorder	PAN2		√
Endometriosis-Attention deficit hyperactivity disorder	ACVR1B		√
Endometriosis-Attention deficit hyperactivity disorder	MAP7		√
Endometriosis-Attention deficit hyperactivity disorder	AHI1		√
Endometriosis-Attention deficit hyperactivity disorder	CCDC102A		√
Endometriosis-Attention deficit hyperactivity disorder	URB2		√
Endometriosis-Attention deficit hyperactivity disorder	NTPCR		√
Endometriosis-Attention deficit hyperactivity disorder	CEP350		√
Endometriosis-Attention deficit hyperactivity disorder	GPR55		√
Endometriosis-Attention deficit hyperactivity disorder	ITM2C		√
Endometriosis-Attention deficit hyperactivity disorder	MFSD9		√
Endometriosis-Attention deficit hyperactivity disorder	DRAM1		√
Endometriosis-Attention deficit hyperactivity disorder	KIAA1033		√
Endometriosis-Attention deficit hyperactivity disorder	NEK3		√
Endometriosis-Attention deficit hyperactivity disorder	CKAP2		√
Endometriosis-Attention deficit hyperactivity disorder	RCBTB1		√
Endometriosis-Attention deficit hyperactivity disorder	PHF11		√
Endometriosis-Attention deficit hyperactivity disorder	COG3		√
Endometriosis-Attention deficit hyperactivity disorder	RCBTB2		√
Endometriosis-Attention deficit hyperactivity disorder	SETDB2		√
Endometriosis-Attention deficit hyperactivity disorder	IGF2BP3		√
Endometriosis-Attention deficit hyperactivity disorder	DGKB		√
Endometriosis-Attention deficit hyperactivity disorder	TBRG4		√
Endometriosis-Attention deficit hyperactivity disorder	NKX2-8		√
Endometriosis-Attention deficit hyperactivity disorder	RSAD1		√
Endometriosis-Attention deficit hyperactivity disorder	NMT1		√
Endometriosis-Attention deficit hyperactivity disorder	MYCBPAP		√
Endometriosis-Attention deficit hyperactivity disorder	CHAD		√
Endometriosis-Attention deficit hyperactivity disorder	BRIP1		√
Endometriosis-Attention deficit hyperactivity disorder	KAT7		√
Endometriosis-Attention deficit hyperactivity disorder	NDUFB5		√
Endometriosis-Attention deficit hyperactivity disorder	BLK		√
Endometriosis-Attention deficit hyperactivity disorder	GATA4		√
Endometriosis-Attention deficit hyperactivity disorder	SKIL		√
Endometriosis-Attention deficit hyperactivity disorder	IL36G		√
Endometriosis-Attention deficit hyperactivity disorder	IL36A		√
Endometriosis-Attention deficit hyperactivity disorder	ABI1		√
Endometriosis-Attention deficit hyperactivity disorder	ST6GALNAC4		√
Endometriosis-Attention deficit hyperactivity disorder	DAB2IP		√
Endometriosis-Attention deficit hyperactivity disorder	CDK5RAP2		√
Endometriosis-Attention deficit hyperactivity disorder	TLN1		√
Endometriosis-Attention deficit hyperactivity disorder	CMTR1		√
Endometriosis-Attention deficit hyperactivity disorder	TMEM14B		√
Endometriosis-Attention deficit hyperactivity disorder	GCM1		√
Endometriosis-Attention deficit hyperactivity disorder	RNF121		√
Endometriosis-Attention deficit hyperactivity disorder	SLCO5A1		√
Endometriosis-Attention deficit hyperactivity disorder	SLTM		√
Endometriosis-Attention deficit hyperactivity disorder	PAQR5		√
Endometriosis-Attention deficit hyperactivity disorder	PAK6		√
Endometriosis-Attention deficit hyperactivity disorder	GCHFR		√
Endometriosis-Attention deficit hyperactivity disorder	ADCY3		√
Endometriosis-Attention deficit hyperactivity disorder	FBXO11		√
Endometriosis-Attention deficit hyperactivity disorder	KIF11		√
Endometriosis-Attention deficit hyperactivity disorder	EXOC6		√
Endometriosis-Attention deficit hyperactivity disorder	PLA2G12B		√
Endometriosis-Attention deficit hyperactivity disorder	OIT3		√
Endometriosis-Attention deficit hyperactivity disorder	CARF		√
Endometriosis-Attention deficit hyperactivity disorder	CDK15		√
Endometriosis-Attention deficit hyperactivity disorder	FAM117B		√	√
Endometriosis-Attention deficit hyperactivity disorder	WDR12		√
Endometriosis-Attention deficit hyperactivity disorder	ITGAV		√
Endometriosis-Attention deficit hyperactivity disorder	TMOD3		√
Endometriosis-Attention deficit hyperactivity disorder	HNRNPD		√
Endometriosis-Attention deficit hyperactivity disorder	PRKG2		√
Endometriosis-Attention deficit hyperactivity disorder	G3BP2		√
Endometriosis-Attention deficit hyperactivity disorder	USO1		√
Endometriosis-Attention deficit hyperactivity disorder	ENPEP		√
Endometriosis-Attention deficit hyperactivity disorder	CASP6		√
Endometriosis-Attention deficit hyperactivity disorder	KIF21A		√
Endometriosis-Attention deficit hyperactivity disorder	ALG10		√
Endometriosis-Attention deficit hyperactivity disorder	PTPRQ		√
Endometriosis-Attention deficit hyperactivity disorder	SYCP3		√
Endometriosis-Attention deficit hyperactivity disorder	SLC39A5		√
Endometriosis-Attention deficit hyperactivity disorder	ANKRD52		√
Endometriosis-Attention deficit hyperactivity disorder	LPAR6		√
Endometriosis-Attention deficit hyperactivity disorder	DENR		√
Endometriosis-Attention deficit hyperactivity disorder	SLAIN1		√
Endometriosis-Attention deficit hyperactivity disorder	RBM26		√
Endometriosis-Attention deficit hyperactivity disorder	MBNL2		√
Endometriosis-Attention deficit hyperactivity disorder	MDGA2		√
Endometriosis-Attention deficit hyperactivity disorder	TMX1		√
Endometriosis-Attention deficit hyperactivity disorder	ADAM21		√
Endometriosis-Attention deficit hyperactivity disorder	WARS		√
Endometriosis-Attention deficit hyperactivity disorder	SLC25A47		√
Endometriosis-Attention deficit hyperactivity disorder	PSTPIP1		√
Endometriosis-Attention deficit hyperactivity disorder	ETFA		√
Endometriosis-Attention deficit hyperactivity disorder	SCAPER		√
Endometriosis-Attention deficit hyperactivity disorder	TSPAN3		√
Endometriosis-Attention deficit hyperactivity disorder	IQGAP1		√
Endometriosis-Attention deficit hyperactivity disorder	PMM2		√
Endometriosis-Attention deficit hyperactivity disorder	SLC5A2		√
Endometriosis-Attention deficit hyperactivity disorder	ARMC5		√
Endometriosis-Attention deficit hyperactivity disorder	PARN		√
Endometriosis-Attention deficit hyperactivity disorder	TXNL4B		√
Endometriosis-Attention deficit hyperactivity disorder	CIRH1A		√
Endometriosis-Attention deficit hyperactivity disorder	PCTP		√
Endometriosis-Attention deficit hyperactivity disorder	ARSG		√
Endometriosis-Attention deficit hyperactivity disorder	C18orf21		√
Endometriosis-Attention deficit hyperactivity disorder	ZMYND15		√
Endometriosis-Attention deficit hyperactivity disorder	RAB40B		√
Endometriosis-Attention deficit hyperactivity disorder	TBCD		√
Endometriosis-Attention deficit hyperactivity disorder	FOXK2		√
Endometriosis-Attention deficit hyperactivity disorder	SECTM1		√
Endometriosis-Attention deficit hyperactivity disorder	WDR45B		√
Endometriosis-Attention deficit hyperactivity disorder	DYM		√
Endometriosis-Attention deficit hyperactivity disorder	NFIC		√
Endometriosis-Attention deficit hyperactivity disorder	PFKL		√
Endometriosis-Attention deficit hyperactivity disorder	TMEM91		√
Endometriosis-Attention deficit hyperactivity disorder	DNMT3L		√
Endometriosis-Attention deficit hyperactivity disorder	TRPM2		√
Endometriosis-Attention deficit hyperactivity disorder	TMEM50B		√
Endometriosis-Attention deficit hyperactivity disorder	URB1		√
Endometriosis-Attention deficit hyperactivity disorder	CBLC		√
Endometriosis-Attention deficit hyperactivity disorder	WTIP		√
Endometriosis-Attention deficit hyperactivity disorder	TM4SF5		√
Endometriosis-Attention deficit hyperactivity disorder	RERE		√
Endometriosis-Attention deficit hyperactivity disorder	EVA1B		√
Endometriosis-Attention deficit hyperactivity disorder	NBPF3		√
Endometriosis-Attention deficit hyperactivity disorder	HSPG2		√
Endometriosis-Attention deficit hyperactivity disorder	TMEM61		√
Endometriosis-Attention deficit hyperactivity disorder	SYPL2		√
Endometriosis-Attention deficit hyperactivity disorder	SLC44A3		√
Endometriosis-Attention deficit hyperactivity disorder	PSMA5		√
Endometriosis-Attention deficit hyperactivity disorder	ATP1B1		√
Endometriosis-Attention deficit hyperactivity disorder	FCGR2A		√
Endometriosis-Attention deficit hyperactivity disorder	NR1I3		√
Endometriosis-Attention deficit hyperactivity disorder	TOR1AIP1		√
Endometriosis-Attention deficit hyperactivity disorder	LYPLAL1		√
Endometriosis-Attention deficit hyperactivity disorder	SETDB1		√
Endometriosis-Attention deficit hyperactivity disorder	CTSK		√
Endometriosis-Attention deficit hyperactivity disorder	FAM63A		√
Endometriosis-Attention deficit hyperactivity disorder	ANXA9		√
Endometriosis-Attention deficit hyperactivity disorder	CERS2		√
Endometriosis-Attention deficit hyperactivity disorder	ARNT		√
Endometriosis-Attention deficit hyperactivity disorder	HORMAD1		√
Endometriosis-Attention deficit hyperactivity disorder	GOLPH3L		√
Endometriosis-Attention deficit hyperactivity disorder	EIF2D		√
Endometriosis-Attention deficit hyperactivity disorder	SNAPIN		√
Endometriosis-Attention deficit hyperactivity disorder	KCNN3		√
Endometriosis-Attention deficit hyperactivity disorder	ILF2		√
Endometriosis-Attention deficit hyperactivity disorder	LYST		√
Endometriosis-Attention deficit hyperactivity disorder	CEP170		√
Endometriosis-Attention deficit hyperactivity disorder	ACP1		√
Endometriosis-Attention deficit hyperactivity disorder	SNAP47		√
Endometriosis-Attention deficit hyperactivity disorder	MBOAT2		√
Endometriosis-Attention deficit hyperactivity disorder	WNT9A		√
Endometriosis-Attention deficit hyperactivity disorder	CAMKMT		√
Endometriosis-Attention deficit hyperactivity disorder	ETAA1		√
Endometriosis-Attention deficit hyperactivity disorder	SNRPG		√
Endometriosis-Attention deficit hyperactivity disorder	NT5DC4		√
Endometriosis-Attention deficit hyperactivity disorder	SLC20A1		√
Endometriosis-Attention deficit hyperactivity disorder	FBLN7		√
Endometriosis-Attention deficit hyperactivity disorder	LYG1		√
Endometriosis-Attention deficit hyperactivity disorder	UBXN4		√
Endometriosis-Attention deficit hyperactivity disorder	PKP4		√
Endometriosis-Attention deficit hyperactivity disorder	TMEFF2		√
Endometriosis-Attention deficit hyperactivity disorder	FAM171B		√
Endometriosis-Attention deficit hyperactivity disorder	NBEAL1		√	√
Endometriosis-Attention deficit hyperactivity disorder	SPAG16		√
Endometriosis-Attention deficit hyperactivity disorder	FANCD2		√
Endometriosis-Attention deficit hyperactivity disorder	VGLL4		√
Endometriosis-Attention deficit hyperactivity disorder	45720		√
Endometriosis-Attention deficit hyperactivity disorder	RP11-977G19.10		√
Endometriosis-Attention deficit hyperactivity disorder	ADPRH		√
Endometriosis-Attention deficit hyperactivity disorder	AMT		√
Endometriosis-Attention deficit hyperactivity disorder	TCTA		√
Endometriosis-Attention deficit hyperactivity disorder	NICN1		√
Endometriosis-Attention deficit hyperactivity disorder	EAF2		√
Endometriosis-Attention deficit hyperactivity disorder	FIP1L1		√
Endometriosis-Attention deficit hyperactivity disorder	SPATA5		√
Endometriosis-Attention deficit hyperactivity disorder	RNF175		√
Endometriosis-Attention deficit hyperactivity disorder	CYP4V2		√
Endometriosis-Attention deficit hyperactivity disorder	MYO10		√
Endometriosis-Attention deficit hyperactivity disorder	CRHBP		√
Endometriosis-Attention deficit hyperactivity disorder	LECT2		√
Endometriosis-Attention deficit hyperactivity disorder	TBC1D7		√
Endometriosis-Attention deficit hyperactivity disorder	RASGEF1C		√
Endometriosis-Attention deficit hyperactivity disorder	PPP1R18		√
Endometriosis-Attention deficit hyperactivity disorder	HMGCLL1		√
Endometriosis-Attention deficit hyperactivity disorder	PNLDC1		√
Endometriosis-Attention deficit hyperactivity disorder	SRCRB4D		√
Endometriosis-Attention deficit hyperactivity disorder	GBAS		√
Endometriosis-Attention deficit hyperactivity disorder	ATXN7L1		√
Endometriosis-Attention deficit hyperactivity disorder	MEPCE		√
Endometriosis-Attention deficit hyperactivity disorder	TMEM209		√
Endometriosis-Attention deficit hyperactivity disorder	AGBL3		√
Endometriosis-Attention deficit hyperactivity disorder	STRA8		√
Endometriosis-Attention deficit hyperactivity disorder	ZC3HAV1L		√
Endometriosis-Attention deficit hyperactivity disorder	TMEM140		√
Endometriosis-Attention deficit hyperactivity disorder	NCAPG2		√
Endometriosis-Attention deficit hyperactivity disorder	C7orf55-LUC7L2		√
Endometriosis-Attention deficit hyperactivity disorder	MFHAS1		√
Endometriosis-Attention deficit hyperactivity disorder	ATP6V1B2		√
Endometriosis-Attention deficit hyperactivity disorder	PXDNL		√
Endometriosis-Attention deficit hyperactivity disorder	PRDM14		√
Endometriosis-Attention deficit hyperactivity disorder	ATP6V0D2		√
Endometriosis-Attention deficit hyperactivity disorder	DPYS		√
Endometriosis-Attention deficit hyperactivity disorder	MTDH		√
Endometriosis-Attention deficit hyperactivity disorder	CDKN2B		√
Endometriosis-Attention deficit hyperactivity disorder	CDKN2A		√
Endometriosis-Attention deficit hyperactivity disorder	SHC3		√
Endometriosis-Attention deficit hyperactivity disorder	C9orf3		√
Endometriosis-Attention deficit hyperactivity disorder	UGCG		√
Endometriosis-Attention deficit hyperactivity disorder	MRRF		√
Endometriosis-Attention deficit hyperactivity disorder	CIZ1		√
Endometriosis-Attention deficit hyperactivity disorder	PDSS1		√
Endometriosis-Attention deficit hyperactivity disorder	RSU1		√
Endometriosis-Attention deficit hyperactivity disorder	NRBF2		√
Endometriosis-Attention deficit hyperactivity disorder	ADIRF		√
Endometriosis-Attention deficit hyperactivity disorder	DNAJB12		√
Endometriosis-Attention deficit hyperactivity disorder	EIF4EBP2		√
Endometriosis-Attention deficit hyperactivity disorder	PLEKHS1		√
Endometriosis-Attention deficit hyperactivity disorder	SAA4		√
Endometriosis-Attention deficit hyperactivity disorder	CAPN5		√
Endometriosis-Attention deficit hyperactivity disorder	HYOU1		√
Endometriosis-Attention deficit hyperactivity disorder	INCENP		√
Endometriosis-Attention deficit hyperactivity disorder	ZP1		√
Endometriosis-Attention deficit hyperactivity disorder	MS4A3		√
Endometriosis-Attention deficit hyperactivity disorder	EI24		√
Endometriosis-Attention deficit hyperactivity disorder	MPZL2		√
Endometriosis-Attention deficit hyperactivity disorder	SIDT2		√
Endometriosis-Attention deficit hyperactivity disorder	TAGLN		√
Endometriosis-Attention deficit hyperactivity disorder	COMMD7		√
Endometriosis-Attention deficit hyperactivity disorder	C20orf144		√
Endometriosis-Attention deficit hyperactivity disorder	DSN1		√
Endometriosis-Attention deficit hyperactivity disorder	SOGA1		√
Endometriosis-Attention deficit hyperactivity disorder	CDH8		√
Endometriosis-Attention deficit hyperactivity disorder	FAM124A		√
Endometriosis-Attention deficit hyperactivity disorder	FSIP1		√
Endometriosis-Attention deficit hyperactivity disorder	RGS18		√
Endometriosis-Attention deficit hyperactivity disorder	FOXO1		√
Endometriosis-Attention deficit hyperactivity disorder	TKTL2		√
Endometriosis-Attention deficit hyperactivity disorder	CCRN4L		√
Endometriosis-Attention deficit hyperactivity disorder	MAT1A		√
Endometriosis-Attention deficit hyperactivity disorder	MIPOL1		√
Endometriosis-Attention deficit hyperactivity disorder	TMEM18		√
Endometriosis-Attention deficit hyperactivity disorder	ME3		√
Endometriosis-Attention deficit hyperactivity disorder	NEK7		√
Endometriosis-Attention deficit hyperactivity disorder	NR3C2		√
Endometriosis-Attention deficit hyperactivity disorder	FLI1		√
Endometriosis-Attention deficit hyperactivity disorder	TMEM45B		√
Endometriosis-Attention deficit hyperactivity disorder	TDO2		√
Endometriosis-Attention deficit hyperactivity disorder	CENPJ		√
Endometriosis-Attention deficit hyperactivity disorder	SCHIP1		√
Endometriosis-Attention deficit hyperactivity disorder	RABGAP1L		√
Endometriosis-Attention deficit hyperactivity disorder	MGAT5		√
Endometriosis-Attention deficit hyperactivity disorder	TMEM163		√
Endometriosis-Attention deficit hyperactivity disorder	ZFP36L2		√
Endometriosis-Attention deficit hyperactivity disorder	PAN3		√
Endometriosis-Attention deficit hyperactivity disorder	MBNL1		√
Endometriosis-Attention deficit hyperactivity disorder	GPR180		√
Endometriosis-Attention deficit hyperactivity disorder	FARP1		√
Endometriosis-Attention deficit hyperactivity disorder	HHEX		√
Endometriosis-Attention deficit hyperactivity disorder	BANK1		√
Endometriosis-Attention deficit hyperactivity disorder	ACMSD		√
Endometriosis-Attention deficit hyperactivity disorder	SYCP2L		√
Endometriosis-Attention deficit hyperactivity disorder	MERTK		√
Endometriosis-Attention deficit hyperactivity disorder	TMEM87B		√
Endometriosis-Attention deficit hyperactivity disorder	NMRAL1		√
Endometriosis-Attention deficit hyperactivity disorder	PID1		√
Endometriosis-Attention deficit hyperactivity disorder	HS2ST1		√
Endometriosis-Attention deficit hyperactivity disorder	C17orf103		√
Endometriosis-Attention deficit hyperactivity disorder	ROBO4		√
Endometriosis-Attention deficit hyperactivity disorder	ROBO3		√
Endometriosis-Attention deficit hyperactivity disorder	CERS3		√
Endometriosis-Attention deficit hyperactivity disorder	ABCA6		√
Endometriosis-Attention deficit hyperactivity disorder	ABCA10		√
Endometriosis-Attention deficit hyperactivity disorder	ABCA5		√
Endometriosis-Attention deficit hyperactivity disorder	FAM167A		√
Endometriosis-Attention deficit hyperactivity disorder	NEIL2		√
Endometriosis-Attention deficit hyperactivity disorder	ASZ1		√
Endometriosis-Attention deficit hyperactivity disorder	PDLIM3		√
Endometriosis-Attention deficit hyperactivity disorder	PDE1C		√
Endometriosis-Attention deficit hyperactivity disorder	ADAMTS1		√
Endometriosis-Attention deficit hyperactivity disorder	ADAMTS5		√
Endometriosis-Attention deficit hyperactivity disorder	EME1		√
Endometriosis-Attention deficit hyperactivity disorder	ACSS1		√
Endometriosis-Attention deficit hyperactivity disorder	GTF3C6		√
Endometriosis-Attention deficit hyperactivity disorder	PDIA4		√
Endometriosis-Attention deficit hyperactivity disorder	ALS2CR12		√
Endometriosis-Attention deficit hyperactivity disorder	ALS2CR11		√
Endometriosis-Attention deficit hyperactivity disorder	TMEM237		√
Endometriosis-Attention deficit hyperactivity disorder	FZD7		√
Endometriosis-Attention deficit hyperactivity disorder	ACPL2		√
Endometriosis-Attention deficit hyperactivity disorder	MCU		√
Endometriosis-Attention deficit hyperactivity disorder	FAM161B		√
Endometriosis-Attention deficit hyperactivity disorder	WIF1		√
Endometriosis-Attention deficit hyperactivity disorder	UGT2B4		√
Endometriosis-Attention deficit hyperactivity disorder	GPR61		√
Endometriosis-Attention deficit hyperactivity disorder	SLC28A1		√
Endometriosis-Attention deficit hyperactivity disorder	CLDN17		√
Endometriosis-Attention deficit hyperactivity disorder	SORCS3		√
Endometriosis-Attention deficit hyperactivity disorder	C14orf2		√
Endometriosis-Attention deficit hyperactivity disorder	RPL30		√
Endometriosis-Attention deficit hyperactivity disorder	KCNS2		√
Endometriosis-Attention deficit hyperactivity disorder	SUPV3L1		√
Endometriosis-Attention deficit hyperactivity disorder	EEF1A1		√
Endometriosis-Attention deficit hyperactivity disorder	NODAL		√
Endometriosis-Attention deficit hyperactivity disorder	PRG3		√
Endometriosis-Attention deficit hyperactivity disorder	BAG4		√
Endometriosis-Attention deficit hyperactivity disorder	PHKG2		√
Endometriosis-Attention deficit hyperactivity disorder	COX6A2		√
Endometriosis-Attention deficit hyperactivity disorder	SST		√
Endometriosis-Attention deficit hyperactivity disorder	SEC13		√
Endometriosis-Attention deficit hyperactivity disorder	ATP2B2		√
Endometriosis-Attention deficit hyperactivity disorder	SLC6A1		√
Endometriosis-Attention deficit hyperactivity disorder	NRG1		√
Endometriosis-Attention deficit hyperactivity disorder	CPT2		√
Endometriosis-Attention deficit hyperactivity disorder	TMED6		√
Endometriosis-Attention deficit hyperactivity disorder	ST3GAL2		√
Endometriosis-Attention deficit hyperactivity disorder	KIT		√
Endometriosis-Attention deficit hyperactivity disorder	HYDIN		√
Endometriosis-Attention deficit hyperactivity disorder	RNF111		√
Endometriosis-Attention deficit hyperactivity disorder	MYO1E		√
Endometriosis-Attention deficit hyperactivity disorder	ZNF618		√
Endometriosis-Attention deficit hyperactivity disorder	DGKI		√
Endometriosis-Attention deficit hyperactivity disorder	DPYSL5		√
Endometriosis-Attention deficit hyperactivity disorder	MEGF11		√
Endometriosis-Attention deficit hyperactivity disorder	SKI		√
Endometriosis-Attention deficit hyperactivity disorder	FANCC		√
Endometriosis-Attention deficit hyperactivity disorder	WASF2		√
Endometriosis-Attention deficit hyperactivity disorder	CPA2		√
Endometriosis-Attention deficit hyperactivity disorder	ITLN2		√
Endometriosis-Attention deficit hyperactivity disorder	F11R		√
Endometriosis-Attention deficit hyperactivity disorder	USF1		√
Endometriosis-Attention deficit hyperactivity disorder	DMTN		√
Endometriosis-Attention deficit hyperactivity disorder	IFNGR2		√
Endometriosis-Attention deficit hyperactivity disorder	STC1		√
Endometriosis-Attention deficit hyperactivity disorder	ACTC1		√
Endometriosis-Attention deficit hyperactivity disorder	ARHGAP27		√
Endometriosis-Attention deficit hyperactivity disorder	PTMS		√
Endometriosis-Attention deficit hyperactivity disorder	CES5A		√
Endometriosis-Attention deficit hyperactivity disorder	ISL2		√
Endometriosis-Attention deficit hyperactivity disorder	ZFYVE28		√
Endometriosis-Attention deficit hyperactivity disorder	CILP2		√
Endometriosis-Attention deficit hyperactivity disorder	ICOSLG		√
Endometriosis-Attention deficit hyperactivity disorder	AIRE		√
Endometriosis-Attention deficit hyperactivity disorder	C21orf2		√
Endometriosis-Attention deficit hyperactivity disorder	C19orf47		√
Endometriosis-Attention deficit hyperactivity disorder	C9orf117		√
Endometriosis-Attention deficit hyperactivity disorder	TOR2A		√
Endometriosis-Attention deficit hyperactivity disorder	MED27		√
Endometriosis-Attention deficit hyperactivity disorder	SIK3		√
Endometriosis-Attention deficit hyperactivity disorder	MPZL3		√
Endometriosis-Attention deficit hyperactivity disorder	AMICA1		√
Endometriosis-Attention deficit hyperactivity disorder	PCSK7		√
Endometriosis-Attention deficit hyperactivity disorder	CHTOP		√
Endometriosis-Attention deficit hyperactivity disorder	SHC1		√
Endometriosis-Attention deficit hyperactivity disorder	NPHS1		√
Endometriosis-Attention deficit hyperactivity disorder	GRIN2C		√
Endometriosis-Attention deficit hyperactivity disorder	PLCD3		√
Endometriosis-Attention deficit hyperactivity disorder	GRASP		√
Endometriosis-Attention deficit hyperactivity disorder	CXCL16		√
Endometriosis-Attention deficit hyperactivity disorder	RPL26		√
Endometriosis-Attention deficit hyperactivity disorder	ELAVL4		√
Endometriosis-Attention deficit hyperactivity disorder	C1orf123		√
Endometriosis-Attention deficit hyperactivity disorder	BSND		√
Endometriosis-Attention deficit hyperactivity disorder	SLC45A1		√
Endometriosis-Attention deficit hyperactivity disorder	CCDC27		√
Endometriosis-Attention deficit hyperactivity disorder	ELTD1		√
Endometriosis-Attention deficit hyperactivity disorder	LRRIQ3		√
Endometriosis-Attention deficit hyperactivity disorder	ATXN7L2		√
Endometriosis-Attention deficit hyperactivity disorder	ZNF496		√
Endometriosis-Attention deficit hyperactivity disorder	AXDND1		√
Endometriosis-Attention deficit hyperactivity disorder	TDRD5		√
Endometriosis-Attention deficit hyperactivity disorder	BROX		√
Endometriosis-Attention deficit hyperactivity disorder	WDR64		√
Endometriosis-Attention deficit hyperactivity disorder	PKDCC		√
Endometriosis-Attention deficit hyperactivity disorder	HAAO		√
Endometriosis-Attention deficit hyperactivity disorder	PIGR		√
Endometriosis-Attention deficit hyperactivity disorder	CAPN2		√
Endometriosis-Attention deficit hyperactivity disorder	KCNJ3		√
Endometriosis-Attention deficit hyperactivity disorder	VSNL1		√
Endometriosis-Attention deficit hyperactivity disorder	H3F3A		√
Endometriosis-Attention deficit hyperactivity disorder	SMARCAD1		√
Endometriosis-Attention deficit hyperactivity disorder	CTSS		√
Endometriosis-Attention deficit hyperactivity disorder	BNIPL		√
Endometriosis-Attention deficit hyperactivity disorder	LYSMD1		√
Endometriosis-Attention deficit hyperactivity disorder	SCNM1		√
Endometriosis-Attention deficit hyperactivity disorder	VPS72		√
Endometriosis-Attention deficit hyperactivity disorder	IWS1		√
Endometriosis-Attention deficit hyperactivity disorder	SPRR3		√
Endometriosis-Attention deficit hyperactivity disorder	SPRR2D		√
Endometriosis-Attention deficit hyperactivity disorder	BMP10		√
Endometriosis-Attention deficit hyperactivity disorder	PMVK		√
Endometriosis-Attention deficit hyperactivity disorder	PBXIP1		√
Endometriosis-Attention deficit hyperactivity disorder	C1orf106		√
Endometriosis-Attention deficit hyperactivity disorder	FBLN2		√
Endometriosis-Attention deficit hyperactivity disorder	NUAK2		√
Endometriosis-Attention deficit hyperactivity disorder	MNDA		√
Endometriosis-Attention deficit hyperactivity disorder	ICA1L		√
Endometriosis-Attention deficit hyperactivity disorder	ICOS		√
Endometriosis-Attention deficit hyperactivity disorder	RPL9		√
Endometriosis-Attention deficit hyperactivity disorder	IL17RE		√
Endometriosis-Attention deficit hyperactivity disorder	IL17RC		√
Endometriosis-Attention deficit hyperactivity disorder	CRELD1		√
Endometriosis-Attention deficit hyperactivity disorder	PRRT3		√
Endometriosis-Attention deficit hyperactivity disorder	FANCD2OS		√
Endometriosis-Attention deficit hyperactivity disorder	WDR43		√
Endometriosis-Attention deficit hyperactivity disorder	ZC3H12A		√
Endometriosis-Attention deficit hyperactivity disorder	RPN1		√
Endometriosis-Attention deficit hyperactivity disorder	ARHGEF3		√
Endometriosis-Attention deficit hyperactivity disorder	EMCN		√
Endometriosis-Attention deficit hyperactivity disorder	SLC9B1		√
Endometriosis-Attention deficit hyperactivity disorder	BSN		√
Endometriosis-Attention deficit hyperactivity disorder	APEH		√
Endometriosis-Attention deficit hyperactivity disorder	RNF123		√
Endometriosis-Attention deficit hyperactivity disorder	CAMKV		√
Endometriosis-Attention deficit hyperactivity disorder	MON1A		√
Endometriosis-Attention deficit hyperactivity disorder	MST1R		√
Endometriosis-Attention deficit hyperactivity disorder	PITX2		√
Endometriosis-Attention deficit hyperactivity disorder	HAND2		√
Endometriosis-Attention deficit hyperactivity disorder	FBXO8		√
Endometriosis-Attention deficit hyperactivity disorder	GPR98		√
Endometriosis-Attention deficit hyperactivity disorder	ANKRD33B		√
Endometriosis-Attention deficit hyperactivity disorder	PRRC1		√
Endometriosis-Attention deficit hyperactivity disorder	HTR4		√
Endometriosis-Attention deficit hyperactivity disorder	ARSK		√
Endometriosis-Attention deficit hyperactivity disorder	EGFLAM		√
Endometriosis-Attention deficit hyperactivity disorder	FAM170A		√
Endometriosis-Attention deficit hyperactivity disorder	CREBRF		√
Endometriosis-Attention deficit hyperactivity disorder	TBX20		√
Endometriosis-Attention deficit hyperactivity disorder	TRA2A		√
Endometriosis-Attention deficit hyperactivity disorder	HCN1		√
Endometriosis-Attention deficit hyperactivity disorder	C7orf60		√
Endometriosis-Attention deficit hyperactivity disorder	SP8		√
Endometriosis-Attention deficit hyperactivity disorder	KIAA1324L		√
Endometriosis-Attention deficit hyperactivity disorder	HEY1		√
Endometriosis-Attention deficit hyperactivity disorder	LMTK2		√
Endometriosis-Attention deficit hyperactivity disorder	CTSB		√
Endometriosis-Attention deficit hyperactivity disorder	RAD21		√
Endometriosis-Attention deficit hyperactivity disorder	MED30		√
Endometriosis-Attention deficit hyperactivity disorder	C7orf55		√
Endometriosis-Attention deficit hyperactivity disorder	DCAF13		√
Endometriosis-Attention deficit hyperactivity disorder	DCSTAMP		√
Endometriosis-Attention deficit hyperactivity disorder	PDP1		√
Endometriosis-Attention deficit hyperactivity disorder	TMEM65		√
Endometriosis-Attention deficit hyperactivity disorder	PSIP1		√
Endometriosis-Attention deficit hyperactivity disorder	SYK		√
Endometriosis-Attention deficit hyperactivity disorder	SSMEM1		√
Endometriosis-Attention deficit hyperactivity disorder	C7orf34		√
Endometriosis-Attention deficit hyperactivity disorder	KIAA1958		√
Endometriosis-Attention deficit hyperactivity disorder	OR1Q1		√
Endometriosis-Attention deficit hyperactivity disorder	NDUFB6		√
Endometriosis-Attention deficit hyperactivity disorder	FAT3		√
Endometriosis-Attention deficit hyperactivity disorder	CCDC67		√
Endometriosis-Attention deficit hyperactivity disorder	C10orf10		√
Endometriosis-Attention deficit hyperactivity disorder	NEMF		√
Endometriosis-Attention deficit hyperactivity disorder	TAF3		√
Endometriosis-Attention deficit hyperactivity disorder	ZNF219		√
Endometriosis-Attention deficit hyperactivity disorder	CPSF2		√
Endometriosis-Attention deficit hyperactivity disorder	KIAA1731		√
Endometriosis-Attention deficit hyperactivity disorder	TAF1D		√
Endometriosis-Attention deficit hyperactivity disorder	R3HCC1L		√
Endometriosis-Attention deficit hyperactivity disorder	CEP57		√
Endometriosis-Attention deficit hyperactivity disorder	GPR176		√
Endometriosis-Attention deficit hyperactivity disorder	HPS6		√
Endometriosis-Attention deficit hyperactivity disorder	DCHS1		√
Endometriosis-Attention deficit hyperactivity disorder	WDR88		√
Endometriosis-Attention deficit hyperactivity disorder	SERPINB8		√
Endometriosis-Attention deficit hyperactivity disorder	TMEM41B		√
Endometriosis-Attention deficit hyperactivity disorder	ZNF143		√
Endometriosis-Attention deficit hyperactivity disorder	RRAD		√
Endometriosis-Attention deficit hyperactivity disorder	WDR16		√
Endometriosis-Attention deficit hyperactivity disorder	TMPRSS5		√
Endometriosis-Attention deficit hyperactivity disorder	SAAL1		√
Endometriosis-Attention deficit hyperactivity disorder	SCNN1G		√
Endometriosis-Attention deficit hyperactivity disorder	RBPMS2		√
Endometriosis-Attention deficit hyperactivity disorder	MRPL16		√
Endometriosis-Attention deficit hyperactivity disorder	TSC22D4		√
Endometriosis-Attention deficit hyperactivity disorder	DIS3L		√
Endometriosis-Attention deficit hyperactivity disorder	CCDC178		√
Endometriosis-Attention deficit hyperactivity disorder	TEF		√
Endometriosis-Attention deficit hyperactivity disorder	MEI1		√
Endometriosis-Attention deficit hyperactivity disorder	PBX3		√
Endometriosis-Attention deficit hyperactivity disorder	SUN5		√
Endometriosis-Attention deficit hyperactivity disorder	SAMD14		√
Endometriosis-Attention deficit hyperactivity disorder	BPIFB6		√
Endometriosis-Attention deficit hyperactivity disorder	TMEM92		√
Endometriosis-Attention deficit hyperactivity disorder	FAM102A		√
Endometriosis-Attention deficit hyperactivity disorder	ACSF2		√
Endometriosis-Attention deficit hyperactivity disorder	PRR15L		√
Endometriosis-Attention deficit hyperactivity disorder	CRK		√
Endometriosis-Attention deficit hyperactivity disorder	RNF214		√
Endometriosis-Attention deficit hyperactivity disorder	POP5		√
Endometriosis-Attention deficit hyperactivity disorder	ENGASE		√
Endometriosis-Attention deficit hyperactivity disorder	GATAD2A		√
Endometriosis-Attention deficit hyperactivity disorder	C19orf55		√
Endometriosis-Attention deficit hyperactivity disorder	CYB5D2		√
Endometriosis-Attention deficit hyperactivity disorder	KLK11		√
Endometriosis-Attention deficit hyperactivity disorder	HID1		√
Endometriosis-Attention deficit hyperactivity disorder	MGAT5B		√
Endometriosis-Attention deficit hyperactivity disorder	KRT24		√
Endometriosis-Attention deficit hyperactivity disorder	VWCE		√
Endometriosis-Attention deficit hyperactivity disorder	MAP4K2		√
Endometriosis-Attention deficit hyperactivity disorder	PAFAH1B2		√
Endometriosis-Attention deficit hyperactivity disorder	VASN		√
Endometriosis-Attention deficit hyperactivity disorder	RNF187		√
Endometriosis-Attention deficit hyperactivity disorder	GNG4		√
Endometriosis-Attention deficit hyperactivity disorder	ARF4		√
Endometriosis-Attention deficit hyperactivity disorder	REEP4		√
Endometriosis-Attention deficit hyperactivity disorder	LGI3		√
Endometriosis-Attention deficit hyperactivity disorder	DPCR1		√
Endometriosis-Attention deficit hyperactivity disorder	GSTM4		√
Endometriosis-Attention deficit hyperactivity disorder	SNTB2		√
Endometriosis-Attention deficit hyperactivity disorder	SFTPB		√
Endometriosis-Attention deficit hyperactivity disorder	TMEM150A		√
Endometriosis-Attention deficit hyperactivity disorder	VAMP5		√
Endometriosis-Attention deficit hyperactivity disorder	E2F6		√
Endometriosis-Attention deficit hyperactivity disorder	CCDC126		√
Endometriosis-Attention deficit hyperactivity disorder	RNASE2		√
Endometriosis-Attention deficit hyperactivity disorder	NPR1		√
Endometriosis-Attention deficit hyperactivity disorder	IL8		√
Endometriosis-Attention deficit hyperactivity disorder	SPRR1B		√
Endometriosis-Attention deficit hyperactivity disorder	SPRR1A		√
Endometriosis-Attention deficit hyperactivity disorder	METTL15		√
Endometriosis-Attention deficit hyperactivity disorder	RGPD8		√
Endometriosis-Attention deficit hyperactivity disorder	LUZP1		√
Endometriosis-Attention deficit hyperactivity disorder	C15orf27		√
Endometriosis-Attention deficit hyperactivity disorder	NLGN1		√
Endometriosis-Attention deficit hyperactivity disorder	TOR1AIP2		√
Endometriosis-Attention deficit hyperactivity disorder	YWHAG		√
Endometriosis-Attention deficit hyperactivity disorder	ADRA1B		√
Endometriosis-Attention deficit hyperactivity disorder	FABP6		√
Endometriosis-Attention deficit hyperactivity disorder	MRAP		√
Endometriosis-Attention deficit hyperactivity disorder	LGALS9B		√
Endometriosis-Attention deficit hyperactivity disorder	KISS1		√
Endometriosis-Attention deficit hyperactivity disorder	TMC7		√
Endometriosis-Attention deficit hyperactivity disorder	SGCD		√
Endometriosis-Attention deficit hyperactivity disorder	RNF34		√
Endometriosis-Attention deficit hyperactivity disorder	MURC		√
Endometriosis-Attention deficit hyperactivity disorder	TTLL6		√
Endometriosis-Attention deficit hyperactivity disorder	LMOD2		√
Endometriosis-Attention deficit hyperactivity disorder	BFSP2		√
Endometriosis-Attention deficit hyperactivity disorder	PDGFD		√
Endometriosis-Attention deficit hyperactivity disorder	XKR6		√
Endometriosis-Attention deficit hyperactivity disorder	FPR2		√
Endometriosis-Attention deficit hyperactivity disorder	SOX7		√
Endometriosis-Attention deficit hyperactivity disorder	JAGN1		√
Endometriosis-Attention deficit hyperactivity disorder	C9orf16		√
Endometriosis-Attention deficit hyperactivity disorder	CLDN20		√
Endometriosis-Attention deficit hyperactivity disorder	CDC42BPG		√
Endometriosis-Attention deficit hyperactivity disorder	UGT2B7		√
Endometriosis-Attention deficit hyperactivity disorder	NPTX1		√
Endometriosis-Attention deficit hyperactivity disorder	KCNK3		√
Endometriosis-Attention deficit hyperactivity disorder	KRTAP4-4		√
Endometriosis-Attention deficit hyperactivity disorder	KRT13		√
Endometriosis-Attention deficit hyperactivity disorder	KRT20		√
Endometriosis-Attention deficit hyperactivity disorder	MCC		√
Endometriosis-Attention deficit hyperactivity disorder	FGG		√
Endometriosis-Attention deficit hyperactivity disorder	FGA		√
Endometriosis-Attention deficit hyperactivity disorder	CLSTN1		√
Endometriosis-Attention deficit hyperactivity disorder	PIK3CD		√
Endometriosis-Attention deficit hyperactivity disorder	ATF7IP		√
Endometriosis-Attention deficit hyperactivity disorder	VAT1L		√
Endometriosis-Attention deficit hyperactivity disorder	CAMTA1		√
Endometriosis-Attention deficit hyperactivity disorder	PAH		√
Endometriosis-Attention deficit hyperactivity disorder	WDR87		√
Endometriosis-Attention deficit hyperactivity disorder	FBXL14		√
Endometriosis-Attention deficit hyperactivity disorder	ZNF217		√
Endometriosis-Attention deficit hyperactivity disorder	LAMB2		√
Endometriosis-Attention deficit hyperactivity disorder	USP19		√
Endometriosis-Attention deficit hyperactivity disorder	QARS		√
Endometriosis-Attention deficit hyperactivity disorder	CXCR6		√
Endometriosis-Attention deficit hyperactivity disorder	ZNF131		√
Endometriosis-Attention deficit hyperactivity disorder	COPRS		√
Endometriosis-Attention deficit hyperactivity disorder	CSDC2		√
Endometriosis-Attention deficit hyperactivity disorder	ARNT2		√
Endometriosis-Attention deficit hyperactivity disorder	CARNS1		√
Endometriosis-Attention deficit hyperactivity disorder	NIPAL4		√
Endometriosis-Attention deficit hyperactivity disorder	FNDC9		√
Endometriosis-Attention deficit hyperactivity disorder	CES2		√
Endometriosis-Attention deficit hyperactivity disorder	METAP1D		√
Endometriosis-Attention deficit hyperactivity disorder	MRGPRF		√
Endometriosis-Attention deficit hyperactivity disorder	LCLAT1		√
Endometriosis-Attention deficit hyperactivity disorder	HPSE2		√
Endometriosis-Attention deficit hyperactivity disorder	DCAKD		√
Endometriosis-Attention deficit hyperactivity disorder	TRMT112		√
Endometriosis-Attention deficit hyperactivity disorder	KDM2A		√
Endometriosis-Attention deficit hyperactivity disorder	KIAA1919		√
Endometriosis-Attention deficit hyperactivity disorder	IQCB1		√
Endometriosis-Attention deficit hyperactivity disorder	GOLGB1		√
Endometriosis-Attention deficit hyperactivity disorder	SLC2A14		√
Endometriosis-Attention deficit hyperactivity disorder	TNKS		√
Endometriosis-Attention deficit hyperactivity disorder	PPP1R3B		√
Endometriosis-Attention deficit hyperactivity disorder	STOX2		√
Endometriosis-Attention deficit hyperactivity disorder	DAG1		√
Endometriosis-Attention deficit hyperactivity disorder	ARV1		√
Endometriosis-Attention deficit hyperactivity disorder	CCDC36		√	√
Endometriosis-Attention deficit hyperactivity disorder	SAA1		√
Endometriosis-Attention deficit hyperactivity disorder	SMARCC1		√
Endometriosis-Attention deficit hyperactivity disorder	TNFRSF10D		√
Endometriosis-Attention deficit hyperactivity disorder	MST1		√
Endometriosis-Attention deficit hyperactivity disorder	GMPPB		√
Endometriosis-Attention deficit hyperactivity disorder	NUDT18		√
Endometriosis-Attention deficit hyperactivity disorder	UGT2A1		√
Endometriosis-Attention deficit hyperactivity disorder	SPATA3		√
Endometriosis-Attention deficit hyperactivity disorder	AP000769.1		√
Endometriosis-Attention deficit hyperactivity disorder	ENDOV		√
Endometriosis-Attention deficit hyperactivity disorder	TUBB8		√
Endometriosis-Attention deficit hyperactivity disorder	CBX2		√
Endometriosis-Attention deficit hyperactivity disorder	SPERT		√
Endometriosis-Attention deficit hyperactivity disorder	SLC25A30		√
Endometriosis-Attention deficit hyperactivity disorder	CYB561D1		√
Endometriosis-Attention deficit hyperactivity disorder	VWC2L		√
Endometriosis-Attention deficit hyperactivity disorder	GALNTL6		√
Endometriosis-Attention deficit hyperactivity disorder	IQCK		√
Endometriosis-Attention deficit hyperactivity disorder	NR1D2		√
Endometriosis-Attention deficit hyperactivity disorder	FBXW8		√
Endometriosis-Attention deficit hyperactivity disorder	LSM1		√
Endometriosis-Attention deficit hyperactivity disorder	SCUBE2		√
Endometriosis-Attention deficit hyperactivity disorder	MCTP1		√
Endometriosis-Attention deficit hyperactivity disorder	LRRC25		√
Endometriosis-Attention deficit hyperactivity disorder	OR4B1		√
Endometriosis-Attention deficit hyperactivity disorder	RMI2		√
Endometriosis-Attention deficit hyperactivity disorder	TTLL11		√
Endometriosis-Attention deficit hyperactivity disorder	RUVBL1		√
Endometriosis-Attention deficit hyperactivity disorder	MSRA		√
Endometriosis-Attention deficit hyperactivity disorder	LRRN1		√
Endometriosis-Attention deficit hyperactivity disorder	AMIGO3		√
Endometriosis-Attention deficit hyperactivity disorder	JAKMIP2		√
Endometriosis-Attention deficit hyperactivity disorder	IP6K1		√
Endometriosis-Attention deficit hyperactivity disorder	ENTHD1		√
Endometriosis-Attention deficit hyperactivity disorder	LRRTM4		√
Endometriosis-Attention deficit hyperactivity disorder	C10orf111		√
Endometriosis-Attention deficit hyperactivity disorder	TAC4		√
Endometriosis-Attention deficit hyperactivity disorder	ZSCAN2		√
Endometriosis-Attention deficit hyperactivity disorder	WDR25		√
Endometriosis-Attention deficit hyperactivity disorder	ZNF843		√
Endometriosis-Attention deficit hyperactivity disorder	ANO6		√
Endometriosis-Attention deficit hyperactivity disorder	FAM210A		√
Endometriosis-Attention deficit hyperactivity disorder	KCNA3		√
Endometriosis-Attention deficit hyperactivity disorder	NIM1K		√
Endometriosis-Attention deficit hyperactivity disorder	C8orf47		√
Endometriosis-Attention deficit hyperactivity disorder	ARIH2		√
Endometriosis-Attention deficit hyperactivity disorder	IRX3		√
Endometriosis-Attention deficit hyperactivity disorder	SAMD12		√
Endometriosis-Attention deficit hyperactivity disorder	CSTF2T		√
Endometriosis-Attention deficit hyperactivity disorder	SLC35G5		√
Endometriosis-Attention deficit hyperactivity disorder	GPR150		√
Endometriosis-Attention deficit hyperactivity disorder	IMPDH2		√
Endometriosis-Attention deficit hyperactivity disorder	NDUFAF3		√
Endometriosis-Attention deficit hyperactivity disorder	DALRD3		√
Endometriosis-Attention deficit hyperactivity disorder	WDR6		√
Endometriosis-Attention deficit hyperactivity disorder	TMPRSS9		√
Endometriosis-Attention deficit hyperactivity disorder	TMEM11		√
Endometriosis-Attention deficit hyperactivity disorder	KCNG2		√
Endometriosis-Attention deficit hyperactivity disorder	P4HTM		√
Endometriosis-Attention deficit hyperactivity disorder	SLC25A20		√
Endometriosis-Attention deficit hyperactivity disorder	ERBB4		√
Endometriosis-Attention deficit hyperactivity disorder	H1FOO		√
Endometriosis-Attention deficit hyperactivity disorder	EFCAB13		√
Endometriosis-Attention deficit hyperactivity disorder	CTC1		√
Endometriosis-Attention deficit hyperactivity disorder	TMEM151A		√
Endometriosis-Attention deficit hyperactivity disorder	C17orf96		√
Endometriosis-Attention deficit hyperactivity disorder	GATA2		√
Endometriosis-Attention deficit hyperactivity disorder	DNAJB8		√
Endometriosis-Attention deficit hyperactivity disorder	SLC17A8		√
Endometriosis-Attention deficit hyperactivity disorder	HTR1D		√
Endometriosis-Attention deficit hyperactivity disorder	LSMEM2		√
Endometriosis-Attention deficit hyperactivity disorder	CIITA		√
Endometriosis-Attention deficit hyperactivity disorder	SYCN		√
Endometriosis-Attention deficit hyperactivity disorder	C1orf194		√
Endometriosis-Attention deficit hyperactivity disorder	B3GNT3		√
Endometriosis-Attention deficit hyperactivity disorder	ITLN1		√
Endometriosis-Attention deficit hyperactivity disorder	SOCS4		√
Endometriosis-Attention deficit hyperactivity disorder	TRNAU1AP		√
Endometriosis-Attention deficit hyperactivity disorder	KRTAP9-7		√
Endometriosis-Attention deficit hyperactivity disorder	HIST1H2AC		√
Endometriosis-Attention deficit hyperactivity disorder	HIST1H2BC		√
Endometriosis-Attention deficit hyperactivity disorder	GSX2		√
Endometriosis-Attention deficit hyperactivity disorder	BHLHE22		√
Endometriosis-Attention deficit hyperactivity disorder	OR56B3P		√
Endometriosis-Attention deficit hyperactivity disorder	OR56A1		√
Endometriosis-Attention deficit hyperactivity disorder	AEN		√
Endometriosis-Attention deficit hyperactivity disorder	SLC25A42		√
Endometriosis-Attention deficit hyperactivity disorder	SLC26A11		√
Endometriosis-Attention deficit hyperactivity disorder	CHRM2		√
Endometriosis-Attention deficit hyperactivity disorder	ADIPOQ		√
Endometriosis-Attention deficit hyperactivity disorder	ZNF678		√
Endometriosis-Attention deficit hyperactivity disorder	ACBD4		√
Endometriosis-Attention deficit hyperactivity disorder	C3orf58		√
Endometriosis-Attention deficit hyperactivity disorder	AMIGO1		√
Endometriosis-Attention deficit hyperactivity disorder	NEUROG1		√
Endometriosis-Attention deficit hyperactivity disorder	MRPS11		√
Endometriosis-Attention deficit hyperactivity disorder	PNMAL1		√
Endometriosis-Attention deficit hyperactivity disorder	CHST15		√
Endometriosis-Attention deficit hyperactivity disorder	DEXI		√
Endometriosis-Attention deficit hyperactivity disorder	UBA7		√
Endometriosis-Attention deficit hyperactivity disorder	FAM159A		√
Endometriosis-Attention deficit hyperactivity disorder	SYNM		√
Endometriosis-Attention deficit hyperactivity disorder	FIGN		√
Endometriosis-Attention deficit hyperactivity disorder	DCAF4L1		√
Endometriosis-Attention deficit hyperactivity disorder	SGK223		√
Endometriosis-Attention deficit hyperactivity disorder	GLTPD2		√
Endometriosis-Attention deficit hyperactivity disorder	AC079354.1		√
Endometriosis-Attention deficit hyperactivity disorder	TRAPPC6B		√
Endometriosis-Attention deficit hyperactivity disorder	ACTL10		√
Endometriosis-Attention deficit hyperactivity disorder	HS3ST4		√
Endometriosis-Attention deficit hyperactivity disorder	PLCB1		√
Endometriosis-Attention deficit hyperactivity disorder	GRID1		√
Endometriosis-Attention deficit hyperactivity disorder	HCAR2		√
Endometriosis-Attention deficit hyperactivity disorder	C11orf54		√
Endometriosis-Attention deficit hyperactivity disorder	C12orf60		√
Endometriosis-Attention deficit hyperactivity disorder	RABIF		√
Endometriosis-Attention deficit hyperactivity disorder	C10orf107		√
Endometriosis-Attention deficit hyperactivity disorder	LRIT3		√
Endometriosis-Attention deficit hyperactivity disorder	GTF2H2C		√
Endometriosis-Attention deficit hyperactivity disorder	PSMG1		√
Endometriosis-Attention deficit hyperactivity disorder	FAM19A1		√
Endometriosis-Attention deficit hyperactivity disorder	BMP8A		√
Endometriosis-Attention deficit hyperactivity disorder	ASCL2		√
Endometriosis-Attention deficit hyperactivity disorder	TRAIP		√
Endometriosis-Attention deficit hyperactivity disorder	EMILIN3		√
Endometriosis-Attention deficit hyperactivity disorder	FAM162B		√
Endometriosis-Attention deficit hyperactivity disorder	C1orf64		√
Endometriosis-Attention deficit hyperactivity disorder	DENND5A		√
Endometriosis-Attention deficit hyperactivity disorder	NIPSNAP1		√
Endometriosis-Attention deficit hyperactivity disorder	NR2C2AP		√
Endometriosis-Attention deficit hyperactivity disorder	CRELD2		√
Endometriosis-Attention deficit hyperactivity disorder	SCFD2		√
Endometriosis-Attention deficit hyperactivity disorder	C22orf46		√
Endometriosis-Attention deficit hyperactivity disorder	EFNA5		√
Endometriosis-Attention deficit hyperactivity disorder	SPATA32		√
Endometriosis-Attention deficit hyperactivity disorder	ACTRT3		√
Endometriosis-Attention deficit hyperactivity disorder	MAML2		√
Endometriosis-Attention deficit hyperactivity disorder	KCND2		√
Endometriosis-Attention deficit hyperactivity disorder	KNTC1		√
Endometriosis-Attention deficit hyperactivity disorder	BPIFC		√
Endometriosis-Attention deficit hyperactivity disorder	WDR27		√
Endometriosis-Attention deficit hyperactivity disorder	C8orf12		√
Endometriosis-Attention deficit hyperactivity disorder	KRBA2		√
Endometriosis-Attention deficit hyperactivity disorder	PRSS55		√
Endometriosis-Attention deficit hyperactivity disorder	NDUFA12		√
Endometriosis-Attention deficit hyperactivity disorder	PRR16		√
Endometriosis-Attention deficit hyperactivity disorder	TMEM186		√
Endometriosis-Attention deficit hyperactivity disorder	C1ORF220		√
Endometriosis-Attention deficit hyperactivity disorder	FMNL1		√
Endometriosis-Attention deficit hyperactivity disorder	SIVA1		√
Endometriosis-Attention deficit hyperactivity disorder	AP3M1		√
Endometriosis-Attention deficit hyperactivity disorder	EFCAB10		√
Endometriosis-Attention deficit hyperactivity disorder	FAM169B		√
Endometriosis-Attention deficit hyperactivity disorder	ADSSL1		√
Endometriosis-Attention deficit hyperactivity disorder	ZNF479		√
Endometriosis-Attention deficit hyperactivity disorder	PRPF39		√
Endometriosis-Attention deficit hyperactivity disorder	PARK2		√
Endometriosis-Attention deficit hyperactivity disorder	C11orf35		√
Endometriosis-Attention deficit hyperactivity disorder	FAM212A		√
Endometriosis-Attention deficit hyperactivity disorder	LYG2		√
Endometriosis-Attention deficit hyperactivity disorder	MORN5		√
Endometriosis-Attention deficit hyperactivity disorder	MYBL1		√
Endometriosis-Attention deficit hyperactivity disorder	KCNQ5		√
Endometriosis-Attention deficit hyperactivity disorder	EVI2B		√
Endometriosis-Attention deficit hyperactivity disorder	PRSS38		√
Endometriosis-Attention deficit hyperactivity disorder	FFAR3		√
Endometriosis-Attention deficit hyperactivity disorder	KLHDC8B		√
Endometriosis-Attention deficit hyperactivity disorder	C7orf61		√
Endometriosis-Attention deficit hyperactivity disorder	AIDA		√
Endometriosis-Attention deficit hyperactivity disorder	HTR3D		√
Endometriosis-Attention deficit hyperactivity disorder	WWOX		√
Endometriosis-Attention deficit hyperactivity disorder	BPIFB3		√
Endometriosis-Attention deficit hyperactivity disorder	SLC51B		√
Endometriosis-Attention deficit hyperactivity disorder	BLOC1S4		√
Endometriosis-Attention deficit hyperactivity disorder	BACE1		√
Endometriosis-Attention deficit hyperactivity disorder	TMPRSS12		√
Endometriosis-Attention deficit hyperactivity disorder	GNG2		√
Endometriosis-Attention deficit hyperactivity disorder	KLK12		√
Endometriosis-Attention deficit hyperactivity disorder	RGS7BP		√
Endometriosis-Attention deficit hyperactivity disorder	CLCNKA		√
Endometriosis-Attention deficit hyperactivity disorder	ARHGAP30		√
Endometriosis-Attention deficit hyperactivity disorder	NF2		√
Endometriosis-Attention deficit hyperactivity disorder	HEXIM1		√
Endometriosis-Attention deficit hyperactivity disorder	TRABD2A		√
Endometriosis-Attention deficit hyperactivity disorder	PTRH1		√
Endometriosis-Attention deficit hyperactivity disorder	DCC		√
Endometriosis-Attention deficit hyperactivity disorder	KCNJ11		√
Endometriosis-Attention deficit hyperactivity disorder	CDHR4		√
Endometriosis-Attention deficit hyperactivity disorder	CYP26C1		√
Endometriosis-Attention deficit hyperactivity disorder	HAPLN4		√
Endometriosis-Attention deficit hyperactivity disorder	OR52B6		√
Endometriosis-Attention deficit hyperactivity disorder	OR51I2		√
Endometriosis-Attention deficit hyperactivity disorder	LDLRAD2		√
Endometriosis-Attention deficit hyperactivity disorder	OR7D2		√
Endometriosis-Attention deficit hyperactivity disorder	EYS		√
Endometriosis-Attention deficit hyperactivity disorder	C3orf62		√
Endometriosis-Attention deficit hyperactivity disorder	ZP3		√
Endometriosis-Attention deficit hyperactivity disorder	SELL		√
Endometriosis-Attention deficit hyperactivity disorder	BLOC1S5		√
Endometriosis-Attention deficit hyperactivity disorder	SMIM15		√
Endometriosis-Attention deficit hyperactivity disorder	SPRED3		√
Endometriosis-Attention deficit hyperactivity disorder	SKOR1		√
Endometriosis-Attention deficit hyperactivity disorder	PRELP		√
Endometriosis-Attention deficit hyperactivity disorder	BEND4		√
Endometriosis-Attention deficit hyperactivity disorder	KLRG2		√
Endometriosis-Attention deficit hyperactivity disorder	LRRK2		√
Endometriosis-Attention deficit hyperactivity disorder	H1F0		√
Endometriosis-Attention deficit hyperactivity disorder	KRT77		√
Endometriosis-Attention deficit hyperactivity disorder	MYBPC1		√
Endometriosis-Attention deficit hyperactivity disorder	OR6M1		√
Endometriosis-Attention deficit hyperactivity disorder	MYT1		√
Endometriosis-Attention deficit hyperactivity disorder	HRCT1		√
Endometriosis-Attention deficit hyperactivity disorder	SUPT5H		√
Endometriosis-Attention deficit hyperactivity disorder	OR2C3		√
Endometriosis-Attention deficit hyperactivity disorder	WDR5		√
Endometriosis-Attention deficit hyperactivity disorder	EPHB4		√
Endometriosis-Attention deficit hyperactivity disorder	XRCC6		√
Endometriosis-Attention deficit hyperactivity disorder	RFX8		√
Endometriosis-Attention deficit hyperactivity disorder	AFAP1		√
Endometriosis-Attention deficit hyperactivity disorder	NACA		√
Endometriosis-Attention deficit hyperactivity disorder	CACNA1H		√
Endometriosis-Attention deficit hyperactivity disorder	TCF4		√
Endometriosis-Attention deficit hyperactivity disorder	HRH1		√
Endometriosis-Attention deficit hyperactivity disorder	TECPR2		√
Endometriosis-Attention deficit hyperactivity disorder	ZFP62		√
Endometriosis-Attention deficit hyperactivity disorder	ZNF512B		√
Endometriosis-Attention deficit hyperactivity disorder	AMZ2		√
Endometriosis-Attention deficit hyperactivity disorder	HLA-DQA1		√
Endometriosis-Attention deficit hyperactivity disorder	COL27A1		√
Endometriosis-Attention deficit hyperactivity disorder	SPRR2B		√
Endometriosis-Attention deficit hyperactivity disorder	NHLRC2		√
Endometriosis-Attention deficit hyperactivity disorder	HCAR1		√
Endometriosis-Attention deficit hyperactivity disorder	TMEM26		√
Endometriosis-Attention deficit hyperactivity disorder	FAM3C		√
Endometriosis-Attention deficit hyperactivity disorder	ANXA4		√
Endometriosis-Attention deficit hyperactivity disorder	WDR5B		√
Endometriosis-Attention deficit hyperactivity disorder	SRC		√
Endometriosis-Attention deficit hyperactivity disorder	ZNF772		√
Endometriosis-Attention deficit hyperactivity disorder	NEK5		√
Endometriosis-Attention deficit hyperactivity disorder	OR1J2		√
Endometriosis-Attention deficit hyperactivity disorder	DDI2		√
Endometriosis-Attention deficit hyperactivity disorder	TRIM33		√
Endometriosis-Attention deficit hyperactivity disorder	FBXL22		√
Endometriosis-Attention deficit hyperactivity disorder	ZNF860		√
Endometriosis-Attention deficit hyperactivity disorder	HTT		√
Endometriosis-Attention deficit hyperactivity disorder	CYP2B6		√
Endometriosis-Attention deficit hyperactivity disorder	VEPH1		√
Endometriosis-Attention deficit hyperactivity disorder	ZNF665		√
Endometriosis-Attention deficit hyperactivity disorder	RPF2		√
Endometriosis-Attention deficit hyperactivity disorder	AL627171.1		√
Endometriosis-Attention deficit hyperactivity disorder	ATG7		√
Endometriosis-Attention deficit hyperactivity disorder	HOXA4		√
Endometriosis-Attention deficit hyperactivity disorder	AC022532.1		√
Endometriosis-Attention deficit hyperactivity disorder	CDC42SE1		√
Endometriosis-Attention deficit hyperactivity disorder	CR1L		√
Endometriosis-Attention deficit hyperactivity disorder	RPL37A		√
Endometriosis-Attention deficit hyperactivity disorder	MAP1LC3C		√
Endometriosis-Attention deficit hyperactivity disorder	OCLN		√
Endometriosis-Attention deficit hyperactivity disorder	SGTB		√
Endometriosis-Attention deficit hyperactivity disorder	OR5H2		√
Endometriosis-Attention deficit hyperactivity disorder	DNM3		√
Endometriosis-Attention deficit hyperactivity disorder	SIRPA		√
Endometriosis-Attention deficit hyperactivity disorder	ZBTB14		√
Endometriosis-Attention deficit hyperactivity disorder	KRTAP9-9		√
Endometriosis-Attention deficit hyperactivity disorder	TUBB3		√
Endometriosis-Attention deficit hyperactivity disorder	QRICH1		√
Endometriosis-Attention deficit hyperactivity disorder	TXNRD1		√
Endometriosis-Attention deficit hyperactivity disorder	TPM2		√
Endometriosis-Attention deficit hyperactivity disorder	RTP2		√
Endometriosis-Attention deficit hyperactivity disorder	B3GNT6		√
Endometriosis-Attention deficit hyperactivity disorder	HLA-DRB5		√
Endometriosis-Attention deficit hyperactivity disorder	ZNF28		√
Endometriosis-Attention deficit hyperactivity disorder	DLL1		√
Endometriosis-Attention deficit hyperactivity disorder	RASSF9		√
Endometriosis-Attention deficit hyperactivity disorder	CES1		√
Endometriosis-Attention deficit hyperactivity disorder	OR5D13		√
Endometriosis-Attention deficit hyperactivity disorder	CAPZA2		√
Endometriosis-Attention deficit hyperactivity disorder	SREBF2		√
Endometriosis-Attention deficit hyperactivity disorder	DCLRE1A		√
Endometriosis-Attention deficit hyperactivity disorder	GPR52		√
Endometriosis-Attention deficit hyperactivity disorder	SPRR2E		√
Endometriosis-Attention deficit hyperactivity disorder	KHDC3L		√
Endometriosis-Attention deficit hyperactivity disorder	AL359195.1		√
Endometriosis-Attention deficit hyperactivity disorder	RXRB		√
Endometriosis-Attention deficit hyperactivity disorder	COL11A2		√
Endometriosis-Attention deficit hyperactivity disorder	HLA-DOA		√
Endometriosis-Attention deficit hyperactivity disorder	PSMB8		√
Endometriosis-Attention deficit hyperactivity disorder	TAP2		√
Endometriosis-Attention deficit hyperactivity disorder	BTNL2		√
Endometriosis-Attention deficit hyperactivity disorder	NEU1		√
Endometriosis-Attention deficit hyperactivity disorder	MCCD1		√
Endometriosis-Attention deficit hyperactivity disorder	ZNF551		√
Endometriosis-Attention deficit hyperactivity disorder	MUC21		√
Endometriosis-Attention deficit hyperactivity disorder	MRPS18B		√
Endometriosis-Attention deficit hyperactivity disorder	PPP1R10		√
Endometriosis-Attention deficit hyperactivity disorder	KRTAP5-10		√
Endometriosis-Attention deficit hyperactivity disorder	ABCF1		√
Endometriosis-Attention deficit hyperactivity disorder	PRR3		√
Endometriosis-Attention deficit hyperactivity disorder	DDR1		√
Endometriosis-Attention deficit hyperactivity disorder	GNL1		√
Endometriosis-Attention deficit hyperactivity disorder	ASPDH		√
Endometriosis-Attention deficit hyperactivity disorder	C10orf113		√
Endometriosis-Attention deficit hyperactivity disorder	PNMAL2		√
Endometriosis-Attention deficit hyperactivity disorder	KRTAP4-8		√
Endometriosis-Attention deficit hyperactivity disorder	KRT25		√
Endometriosis-Attention deficit hyperactivity disorder	C2orf91		√
Endometriosis-Attention deficit hyperactivity disorder	CTXN3		√
Endometriosis-Attention deficit hyperactivity disorder	IPO7		√
Endometriosis-Attention deficit hyperactivity disorder	ITSN1		√
Endometriosis-Attention deficit hyperactivity disorder	C16orf96		√
Endometriosis-Attention deficit hyperactivity disorder	RFPL3S		√
Endometriosis-Attention deficit hyperactivity disorder	DEFB135		√
Endometriosis-Attention deficit hyperactivity disorder	DEFB136		√
Endometriosis-Attention deficit hyperactivity disorder	DNAJC19		√
Endometriosis-Attention deficit hyperactivity disorder	AC005841.1		√
Endometriosis-Attention deficit hyperactivity disorder	GOLGA8O		√
Endometriosis-Attention deficit hyperactivity disorder	GPX3		√
Endometriosis-Attention deficit hyperactivity disorder	TSSK1B		√
Endometriosis-Attention deficit hyperactivity disorder	KRTAP6-3		√
Endometriosis-Attention deficit hyperactivity disorder	POU5F1B		√
Endometriosis-Attention deficit hyperactivity disorder	KLK9		√
Endometriosis-Attention deficit hyperactivity disorder	CRYGS		√
Endometriosis-Attention deficit hyperactivity disorder	COG8		√
Endometriosis-Attention deficit hyperactivity disorder	NCKIPSD		√
Endometriosis-Attention deficit hyperactivity disorder	SLC35F6		√
Endometriosis-Attention deficit hyperactivity disorder	GTF2H4		√
Endometriosis-Attention deficit hyperactivity disorder	AC018867.1		√
Endometriosis-Attention deficit hyperactivity disorder	TM6SF2		√
Endometriosis-Attention deficit hyperactivity disorder	MEF2B		√
Endometriosis-Attention deficit hyperactivity disorder	TMEM213		√
Endometriosis-Attention deficit hyperactivity disorder	SH3D21		√
Endometriosis-Attention deficit hyperactivity disorder	SPDYE3		√
Endometriosis-Attention deficit hyperactivity disorder	AL162389.1		√
Endometriosis-Attention deficit hyperactivity disorder	MS4A18		√
Endometriosis-Attention deficit hyperactivity disorder	EVPLL		√
Endometriosis-Attention deficit hyperactivity disorder	UBXN2B		√
Endometriosis-Attention deficit hyperactivity disorder	MSMP		√
Endometriosis-Attention deficit hyperactivity disorder	ZNF705D		√
Endometriosis-Attention deficit hyperactivity disorder	AF131215.5		√
Endometriosis-Attention deficit hyperactivity disorder	AL354898.1		√
Endometriosis-Attention deficit hyperactivity disorder	AL136218.1		√
Endometriosis-Attention deficit hyperactivity disorder	SKOR2		√
Endometriosis-Attention deficit hyperactivity disorder	EFCAB8		√
Endometriosis-Attention deficit hyperactivity disorder	RSC1A1		√
Endometriosis-Attention deficit hyperactivity disorder	TSTD1		√
Endometriosis-Attention deficit hyperactivity disorder	LACTBL1		√
Endometriosis-Attention deficit hyperactivity disorder	PAM16		√
Endometriosis-Attention deficit hyperactivity disorder	CELA3B		√
Endometriosis-Attention deficit hyperactivity disorder	AC093802.1		√
Endometriosis-Attention deficit hyperactivity disorder	PPP3R1		√
Endometriosis-Attention deficit hyperactivity disorder	PLXNA4		√
Endometriosis-Attention deficit hyperactivity disorder	ARIH2OS		√
Endometriosis-Attention deficit hyperactivity disorder	OR2A1		√
Endometriosis-Attention deficit hyperactivity disorder	C10orf55		√
Endometriosis-Attention deficit hyperactivity disorder	USP17L2		√
Endometriosis-Attention deficit hyperactivity disorder	C5orf66		√
Endometriosis-Attention deficit hyperactivity disorder	ARHGAP23		√
Endometriosis-Attention deficit hyperactivity disorder	AC023590.1		√
Endometriosis-Attention deficit hyperactivity disorder	COX6A1P2		√
Endometriosis-Attention deficit hyperactivity disorder	AL645730.2		√
Endometriosis-Attention deficit hyperactivity disorder	C1orf234		√
Endometriosis-Attention deficit hyperactivity disorder	CTD-2330K9.3		√
Endometriosis-Attention deficit hyperactivity disorder	C1orf143		√
Endometriosis-Attention deficit hyperactivity disorder	ORM2		√
Endometriosis-Attention deficit hyperactivity disorder	SAPCD1		√
Endometriosis-Attention deficit hyperactivity disorder	AC003101.1		√
Endometriosis-Attention deficit hyperactivity disorder	IQCF3		√
Endometriosis-Attention deficit hyperactivity disorder	CISD3		√
Endometriosis-Attention deficit hyperactivity disorder	C9orf147		√
Endometriosis-Attention deficit hyperactivity disorder	PPP5D1		√
Endometriosis-Attention deficit hyperactivity disorder	PRB4		√
Endometriosis-Attention deficit hyperactivity disorder	STMND1		√
Endometriosis-Attention deficit hyperactivity disorder	HSBP1		√
Endometriosis-Attention deficit hyperactivity disorder	DEFB130		√
Endometriosis-Attention deficit hyperactivity disorder	GPX1		√
Endometriosis-Attention deficit hyperactivity disorder	AC011294.3		√
Endometriosis-Attention deficit hyperactivity disorder	CLEC2L		√
Endometriosis-Attention deficit hyperactivity disorder	C3orf84		√
Endometriosis-Attention deficit hyperactivity disorder	AMY1A		√
Endometriosis-Attention deficit hyperactivity disorder	FAM231A		√
Endometriosis-Attention deficit hyperactivity disorder	AC005008.2		√
Endometriosis-Attention deficit hyperactivity disorder	OR1J4		√
Endometriosis-Attention deficit hyperactivity disorder	TEX35		√
Endometriosis-Attention deficit hyperactivity disorder	TNFRSF13B		√
Endometriosis-Attention deficit hyperactivity disorder	TMEM189		√
Endometriosis-Attention deficit hyperactivity disorder	GVQW1		√
Endometriosis-Attention deficit hyperactivity disorder	TDGF1		√
Endometriosis-Attention deficit hyperactivity disorder	EGFL8		√
Endometriosis-Attention deficit hyperactivity disorder	CORT		√
Endometriosis-Attention deficit hyperactivity disorder	TMEFF1		√
Endometriosis-Attention deficit hyperactivity disorder	SPRR2A		√
Endometriosis-Attention deficit hyperactivity disorder	PLEKHO2		√
Endometriosis-Attention deficit hyperactivity disorder	C2orf15		√
Endometriosis-Attention deficit hyperactivity disorder	PSG2		√
Endometriosis-Attention deficit hyperactivity disorder	PSG11		√
Endometriosis-Attention deficit hyperactivity disorder	RP11-257K9.8		√
Endometriosis-Attention deficit hyperactivity disorder	UPK3B		√
Endometriosis-Attention deficit hyperactivity disorder	IL10RB		√
Endometriosis-Attention deficit hyperactivity disorder	SPRR2F		√
Endometriosis-Attention deficit hyperactivity disorder	C7orf13		√
Endometriosis-Attention deficit hyperactivity disorder	ETV5		√
Endometriosis-Attention deficit hyperactivity disorder	RP11-766F14.2		√
Endometriosis-Attention deficit hyperactivity disorder	TNFSF12-TNFSF13		√
Endometriosis-Attention deficit hyperactivity disorder	RP11-514O12.4		√
Endometriosis-Attention deficit hyperactivity disorder	AP000304.12		√
Endometriosis-Attention deficit hyperactivity disorder	AC069368.3		√
Endometriosis-Attention deficit hyperactivity disorder	GPR162		√
Endometriosis-Attention deficit hyperactivity disorder	MSANTD3-TMEFF1		√
Endometriosis-Attention deficit hyperactivity disorder	PRB1		√
Endometriosis-Attention deficit hyperactivity disorder	PYDC2		√
Endometriosis-Attention deficit hyperactivity disorder	ALG11		√
Endometriosis-Attention deficit hyperactivity disorder	UTP14C		√
Endometriosis-Attention deficit hyperactivity disorder	PINX1		√
Endometriosis-Attention deficit hyperactivity disorder	AP5B1		√
Endometriosis-Attention deficit hyperactivity disorder	OR5M10		√
Endometriosis-Attention deficit hyperactivity disorder	MEF2BNB		√
Endometriosis-Attention deficit hyperactivity disorder	RP11-872D17.8		√
Endometriosis-Attention deficit hyperactivity disorder	BRK1		√
Endometriosis-Attention deficit hyperactivity disorder	OR4D2		√
Endometriosis-Attention deficit hyperactivity disorder	OR13C5		√
Endometriosis-Attention deficit hyperactivity disorder	CTSO		√
Endometriosis-Attention deficit hyperactivity disorder	TAS2R30		√
Endometriosis-Attention deficit hyperactivity disorder	ZNF486		√
Endometriosis-Attention deficit hyperactivity disorder	ASIC5		√
Endometriosis-Attention deficit hyperactivity disorder	SALL3		√
Endometriosis-Attention deficit hyperactivity disorder	HP		√
Endometriosis-Attention deficit hyperactivity disorder	OR13C2		√
Endometriosis-Attention deficit hyperactivity disorder	RP11-125O5.2		√
Endometriosis-Attention deficit hyperactivity disorder	RP1-170O19.20		√
Endometriosis-Attention deficit hyperactivity disorder	LIMS3		√
Endometriosis-Attention deficit hyperactivity disorder	PDF		√
Endometriosis-Attention deficit hyperactivity disorder	MC1R		√
Endometriosis-Attention deficit hyperactivity disorder	RP11-463J10.2		√
Endometriosis-Attention deficit hyperactivity disorder	BLOC1S5-TXNDC5		√
Endometriosis-Attention deficit hyperactivity disorder	ITGB3		√
Endometriosis-Attention deficit hyperactivity disorder	RP11-133K1.2		√
Endometriosis-Attention deficit hyperactivity disorder	FKSG62		√
Endometriosis-Attention deficit hyperactivity disorder	RP11-343C2.7		√
Endometriosis-Attention deficit hyperactivity disorder	RP11-343C2.9		√
Endometriosis-Attention deficit hyperactivity disorder	RP11-152F13.10		√
Endometriosis-Attention deficit hyperactivity disorder	RP11-343C2.11		√
Endometriosis-Attention deficit hyperactivity disorder	RP11-379H8.1		√
Endometriosis-Attention deficit hyperactivity disorder	TMEM178B		√
Endometriosis-Attention deficit hyperactivity disorder	HPR		√
Endometriosis-Attention deficit hyperactivity disorder	CORO7		√
Endometriosis-Attention deficit hyperactivity disorder	C19orf84		√
Endometriosis-Attention deficit hyperactivity disorder	RP11-849F2.7		√
Endometriosis-Attention deficit hyperactivity disorder	CTD-2370N5.3		√
Endometriosis-Attention deficit hyperactivity disorder	RP5-1052I5.2		√
Endometriosis-Attention deficit hyperactivity disorder	AC004899.1		√
Endometriosis-Attention deficit hyperactivity disorder	AC096582.1		√
Endometriosis-Attention deficit hyperactivity disorder	L47234.1		√
Endometriosis-Attention deficit hyperactivity disorder	AL049829.1		√
Endometriosis-Attention deficit hyperactivity disorder	AC135983.2		√
Endometriosis-Attention deficit hyperactivity disorder	CTD-2207O23.3		√
Endometriosis-Attention deficit hyperactivity disorder	AC007377.1		√
Endometriosis-Attention deficit hyperactivity disorder	AL160286.1		√
Endometriosis-Attention deficit hyperactivity disorder	AC099344.1		√
Endometriosis-Attention deficit hyperactivity disorder	AL121901.1		√
Endometriosis-Attention deficit hyperactivity disorder	AC110771.1		√
Endometriosis-Attention deficit hyperactivity disorder	AC022210.1		√
Endometriosis-Attention deficit hyperactivity disorder	AL162424.1		√
Endometriosis-Attention deficit hyperactivity disorder	AC092782.1		√
Endometriosis-Attention deficit hyperactivity disorder	AL627171.2		√
Endometriosis-Attention deficit hyperactivity disorder	AC040977.1		√
Endometriosis-Attention deficit hyperactivity disorder	AL353583.1		√
Endometriosis-Attention deficit hyperactivity disorder	LUC7L2		√
Endometriosis-Attention deficit hyperactivity disorder	RP11-544M22.13		√
Endometriosis-Attention deficit hyperactivity disorder	RPS10-NUDT3		√
Endometriosis-Attention deficit hyperactivity disorder	UGT2A2		√
Endometriosis-Attention deficit hyperactivity disorder	RP11-637O19.3		√
Endometriosis-Attention deficit hyperactivity disorder	AC079602.1		√
Endometriosis-Attention deficit hyperactivity disorder	NUDT3		√
Endometriosis-Attention deficit hyperactivity disorder	RP11-343C2.12		√
Endometriosis-Attention deficit hyperactivity disorder	HOXC4		√
Endometriosis-Attention deficit hyperactivity disorder	CALCRL			√
Endometriosis-Attention deficit hyperactivity disorder	ACTR1B			√
Endometriosis-Attention deficit hyperactivity disorder	SRD5A3			√
Endometriosis-Bipolar disorder	ARL14EP	√	√	√
Endometriosis-Bipolar disorder	ATG7	√	√
Endometriosis-Bipolar disorder	BMF	√
Endometriosis-Bipolar disorder	C6orf211	√	√	√
Endometriosis-Bipolar disorder	CCDC170	√
Endometriosis-Bipolar disorder	CD109	√	√
Endometriosis-Bipolar disorder	CDC42	√	√	√
Endometriosis-Bipolar disorder	CDKN2B-AS1	√
Endometriosis-Bipolar disorder	CELA3A	√	√
Endometriosis-Bipolar disorder	DNM3OS	√
Endometriosis-Bipolar disorder	ESR1	√	√
Endometriosis-Bipolar disorder	FSHB	√	√
Endometriosis-Bipolar disorder	GDAP1	√		√
Endometriosis-Bipolar disorder	GREB1	√
Endometriosis-Bipolar disorder	ID4	√
Endometriosis-Bipolar disorder	KDR	√
Endometriosis-Bipolar disorder	LINC00339	√
Endometriosis-Bipolar disorder	LOC101928043	√
Endometriosis-Bipolar disorder	MIR199A2	√
Endometriosis-Bipolar disorder	MIR214	√
Endometriosis-Bipolar disorder	MIR3120	√
Endometriosis-Bipolar disorder	MIR4429	√
Endometriosis-Bipolar disorder	MPPED2	√	√
Endometriosis-Bipolar disorder	POP4	√
Endometriosis-Bipolar disorder	RIN3	√	√	√
Endometriosis-Bipolar disorder	RMND1	√	√	√
Endometriosis-Bipolar disorder	RNLS	√	√
Endometriosis-Bipolar disorder	SYNE1	√
Endometriosis-Bipolar disorder	VGLL4	√	√
Endometriosis-Bipolar disorder	WNT4	√		√
Endometriosis-Bipolar disorder	ZBTB2	√	√
Endometriosis-Bipolar disorder	SCYL3		√
Endometriosis-Bipolar disorder	C1orf112		√
Endometriosis-Bipolar disorder	NIPAL3		√
Endometriosis-Bipolar disorder	SEMA3F		√
Endometriosis-Bipolar disorder	CFTR		√
Endometriosis-Bipolar disorder	BAD		√
Endometriosis-Bipolar disorder	DBNDD1		√
Endometriosis-Bipolar disorder	ALS2		√
Endometriosis-Bipolar disorder	CASP10		√
Endometriosis-Bipolar disorder	CFLAR		√
Endometriosis-Bipolar disorder	RBM5		√
Endometriosis-Bipolar disorder	KDM1A		√
Endometriosis-Bipolar disorder	RBM6		√
Endometriosis-Bipolar disorder	ARHGAP33		√
Endometriosis-Bipolar disorder	ABCB5		√
Endometriosis-Bipolar disorder	SKAP2		√
Endometriosis-Bipolar disorder	CCDC109B		√
Endometriosis-Bipolar disorder	THSD7A		√
Endometriosis-Bipolar disorder	COPZ2		√
Endometriosis-Bipolar disorder	PON1		√
Endometriosis-Bipolar disorder	MYCBP2		√
Endometriosis-Bipolar disorder	PDK2		√
Endometriosis-Bipolar disorder	ITGA3		√
Endometriosis-Bipolar disorder	TMEM132A		√
Endometriosis-Bipolar disorder	CACNA1G		√
Endometriosis-Bipolar disorder	DLX6		√
Endometriosis-Bipolar disorder	KDM7A		√
Endometriosis-Bipolar disorder	ALDH3B1		√
Endometriosis-Bipolar disorder	CCL26		√
Endometriosis-Bipolar disorder	MARK4		√
Endometriosis-Bipolar disorder	SELE		√
Endometriosis-Bipolar disorder	NADK		√
Endometriosis-Bipolar disorder	CYB561		√
Endometriosis-Bipolar disorder	CSDE1		√
Endometriosis-Bipolar disorder	REV3L		√
Endometriosis-Bipolar disorder	ETV7		√
Endometriosis-Bipolar disorder	NISCH		√
Endometriosis-Bipolar disorder	STAB1		√
Endometriosis-Bipolar disorder	CD4		√
Endometriosis-Bipolar disorder	FMO1		√
Endometriosis-Bipolar disorder	PPP5C		√
Endometriosis-Bipolar disorder	SLC7A14		√
Endometriosis-Bipolar disorder	CLDN11		√
Endometriosis-Bipolar disorder	CLK1		√
Endometriosis-Bipolar disorder	SLC30A9		√
Endometriosis-Bipolar disorder	DPEP1		√
Endometriosis-Bipolar disorder	XYLT2		√
Endometriosis-Bipolar disorder	GLT8D1		√
Endometriosis-Bipolar disorder	ATP2C1		√
Endometriosis-Bipolar disorder	SRCIN1		√
Endometriosis-Bipolar disorder	AGPS		√
Endometriosis-Bipolar disorder	HGF		√
Endometriosis-Bipolar disorder	ZRANB1		√
Endometriosis-Bipolar disorder	PLEKHB1		√
Endometriosis-Bipolar disorder	ERP44		√
Endometriosis-Bipolar disorder	CCDC28A		√
Endometriosis-Bipolar disorder	RNASET2		√
Endometriosis-Bipolar disorder	VRK2		√
Endometriosis-Bipolar disorder	SARS		√
Endometriosis-Bipolar disorder	FUT8		√
Endometriosis-Bipolar disorder	ATP6V0A1		√
Endometriosis-Bipolar disorder	MAP2K3		√
Endometriosis-Bipolar disorder	RNF19A		√
Endometriosis-Bipolar disorder	SH3YL1		√
Endometriosis-Bipolar disorder	MAT2B		√
Endometriosis-Bipolar disorder	CLEC16A		√
Endometriosis-Bipolar disorder	FAM65A		√
Endometriosis-Bipolar disorder	STAU2		√
Endometriosis-Bipolar disorder	PQLC2		√
Endometriosis-Bipolar disorder	THAP3		√
Endometriosis-Bipolar disorder	MED17		√
Endometriosis-Bipolar disorder	HSPA5		√
Endometriosis-Bipolar disorder	MAP4		√
Endometriosis-Bipolar disorder	CELF2		√
Endometriosis-Bipolar disorder	VAMP3		√
Endometriosis-Bipolar disorder	PER3		√
Endometriosis-Bipolar disorder	TNFRSF9		√
Endometriosis-Bipolar disorder	EPN3		√
Endometriosis-Bipolar disorder	ELN		√
Endometriosis-Bipolar disorder	RAD51		√
Endometriosis-Bipolar disorder	AKR7A2		√
Endometriosis-Bipolar disorder	MRTO4		√
Endometriosis-Bipolar disorder	USE1		√
Endometriosis-Bipolar disorder	AP5M1		√
Endometriosis-Bipolar disorder	KCNQ1		√
Endometriosis-Bipolar disorder	THRAP3		√
Endometriosis-Bipolar disorder	OPN3		√
Endometriosis-Bipolar disorder	PLEKHH1		√
Endometriosis-Bipolar disorder	FAM168A		√
Endometriosis-Bipolar disorder	PKP2		√
Endometriosis-Bipolar disorder	CDK14		√
Endometriosis-Bipolar disorder	BCAT1		√
Endometriosis-Bipolar disorder	GUCY1B3		√
Endometriosis-Bipolar disorder	CS		√
Endometriosis-Bipolar disorder	WAPAL		√
Endometriosis-Bipolar disorder	SEZ6		√
Endometriosis-Bipolar disorder	GSC2		√
Endometriosis-Bipolar disorder	CASP8		√
Endometriosis-Bipolar disorder	DLX3		√
Endometriosis-Bipolar disorder	MEF2BNB-MEF2B		√
Endometriosis-Bipolar disorder	RFXANK		√
Endometriosis-Bipolar disorder	TMEM161A		√
Endometriosis-Bipolar disorder	BCAS1		√
Endometriosis-Bipolar disorder	SLC9A3R2		√
Endometriosis-Bipolar disorder	ZC3H15		√
Endometriosis-Bipolar disorder	NFYC		√
Endometriosis-Bipolar disorder	ATXN3		√
Endometriosis-Bipolar disorder	GOLGA5		√
Endometriosis-Bipolar disorder	ACSM2B		√
Endometriosis-Bipolar disorder	RHOA		√
Endometriosis-Bipolar disorder	HDAC4		√
Endometriosis-Bipolar disorder	COASY		√
Endometriosis-Bipolar disorder	TTC7A		√
Endometriosis-Bipolar disorder	STON1-GTF2A1L		√
Endometriosis-Bipolar disorder	RAB27A		√
Endometriosis-Bipolar disorder	LRP6		√
Endometriosis-Bipolar disorder	SLC44A1		√
Endometriosis-Bipolar disorder	FSTL3		√
Endometriosis-Bipolar disorder	ASNS		√
Endometriosis-Bipolar disorder	EIF2B3		√
Endometriosis-Bipolar disorder	SLC12A3		√
Endometriosis-Bipolar disorder	VASH1		√
Endometriosis-Bipolar disorder	LMCD1		√
Endometriosis-Bipolar disorder	MBD3		√
Endometriosis-Bipolar disorder	FBXW11		√
Endometriosis-Bipolar disorder	PDE8A		√
Endometriosis-Bipolar disorder	CD5L		√
Endometriosis-Bipolar disorder	ZZEF1		√
Endometriosis-Bipolar disorder	SRI		√
Endometriosis-Bipolar disorder	NUP37		√
Endometriosis-Bipolar disorder	BCAP29		√
Endometriosis-Bipolar disorder	TUBA3D		√
Endometriosis-Bipolar disorder	KIFAP3		√
Endometriosis-Bipolar disorder	RBMS2		√
Endometriosis-Bipolar disorder	BAZ2A		√
Endometriosis-Bipolar disorder	PLXNA2		√
Endometriosis-Bipolar disorder	RAP1GAP		√
Endometriosis-Bipolar disorder	EXOSC5		√
Endometriosis-Bipolar disorder	TYR		√
Endometriosis-Bipolar disorder	GTF2I		√
Endometriosis-Bipolar disorder	CST7		√
Endometriosis-Bipolar disorder	NEBL		√
Endometriosis-Bipolar disorder	ADCY2		√
Endometriosis-Bipolar disorder	HOXA9		√
Endometriosis-Bipolar disorder	MLLT10		√
Endometriosis-Bipolar disorder	ZCWPW1		√
Endometriosis-Bipolar disorder	CBFA2T2		√
Endometriosis-Bipolar disorder	BPIFB2		√
Endometriosis-Bipolar disorder	REXO1		√
Endometriosis-Bipolar disorder	FDFT1		√
Endometriosis-Bipolar disorder	STX7		√
Endometriosis-Bipolar disorder	DDX43		√
Endometriosis-Bipolar disorder	SLC35C2		√
Endometriosis-Bipolar disorder	KIAA0020		√
Endometriosis-Bipolar disorder	RBL1		√
Endometriosis-Bipolar disorder	DLGAP4		√
Endometriosis-Bipolar disorder	MEF2C		√
Endometriosis-Bipolar disorder	STK17B		√
Endometriosis-Bipolar disorder	JMJD4		√
Endometriosis-Bipolar disorder	MPP4		√
Endometriosis-Bipolar disorder	STRADB		√
Endometriosis-Bipolar disorder	EPYC		√
Endometriosis-Bipolar disorder	AGBL5		√
Endometriosis-Bipolar disorder	MAPRE3		√
Endometriosis-Bipolar disorder	FCN1		√
Endometriosis-Bipolar disorder	PILRA		√
Endometriosis-Bipolar disorder	EPS15		√
Endometriosis-Bipolar disorder	NME8		√
Endometriosis-Bipolar disorder	FAT2		√
Endometriosis-Bipolar disorder	LAT2		√
Endometriosis-Bipolar disorder	NOX4		√
Endometriosis-Bipolar disorder	CETP		√
Endometriosis-Bipolar disorder	GNAS		√
Endometriosis-Bipolar disorder	TFAP2C		√
Endometriosis-Bipolar disorder	DDX18		√
Endometriosis-Bipolar disorder	DNMT3B		√
Endometriosis-Bipolar disorder	ANKRD10		√
Endometriosis-Bipolar disorder	P2RX7		√
Endometriosis-Bipolar disorder	KDM2B		√
Endometriosis-Bipolar disorder	LAG3		√
Endometriosis-Bipolar disorder	MLF2		√
Endometriosis-Bipolar disorder	GPATCH2L		√
Endometriosis-Bipolar disorder	RGS1		√
Endometriosis-Bipolar disorder	NDUFB2		√
Endometriosis-Bipolar disorder	USP48		√
Endometriosis-Bipolar disorder	DLL3		√
Endometriosis-Bipolar disorder	DTX2		√
Endometriosis-Bipolar disorder	SLC26A4		√
Endometriosis-Bipolar disorder	SLC26A3		√
Endometriosis-Bipolar disorder	MLTK		√
Endometriosis-Bipolar disorder	ORC6		√
Endometriosis-Bipolar disorder	SLC22A17		√
Endometriosis-Bipolar disorder	CDC23		√
Endometriosis-Bipolar disorder	PSMD5		√
Endometriosis-Bipolar disorder	TLL2		√
Endometriosis-Bipolar disorder	MLN		√
Endometriosis-Bipolar disorder	NRP1		√
Endometriosis-Bipolar disorder	OCEL1		√
Endometriosis-Bipolar disorder	MYO9B		√
Endometriosis-Bipolar disorder	TECR		√
Endometriosis-Bipolar disorder	CEP170B		√
Endometriosis-Bipolar disorder	CDHR5		√
Endometriosis-Bipolar disorder	IZUMO4		√
Endometriosis-Bipolar disorder	MADCAM1		√
Endometriosis-Bipolar disorder	MMP11		√
Endometriosis-Bipolar disorder	DERL3		√
Endometriosis-Bipolar disorder	BCL2L13		√
Endometriosis-Bipolar disorder	DGCR14		√
Endometriosis-Bipolar disorder	MFNG		√
Endometriosis-Bipolar disorder	CARD10		√
Endometriosis-Bipolar disorder	SEZ6L		√
Endometriosis-Bipolar disorder	GCAT		√
Endometriosis-Bipolar disorder	NHP2L1		√
Endometriosis-Bipolar disorder	TOMM22		√
Endometriosis-Bipolar disorder	RTCB		√
Endometriosis-Bipolar disorder	JOSD1		√
Endometriosis-Bipolar disorder	SUN2		√
Endometriosis-Bipolar disorder	RASL10A		√
Endometriosis-Bipolar disorder	AP1B1		√
Endometriosis-Bipolar disorder	TOM1		√
Endometriosis-Bipolar disorder	BIK		√
Endometriosis-Bipolar disorder	MCAT		√
Endometriosis-Bipolar disorder	THOC5		√
Endometriosis-Bipolar disorder	RPL3		√
Endometriosis-Bipolar disorder	SYNGR1		√
Endometriosis-Bipolar disorder	TAB1		√
Endometriosis-Bipolar disorder	CACNA1I		√
Endometriosis-Bipolar disorder	GRAP2		√
Endometriosis-Bipolar disorder	EIF3D		√
Endometriosis-Bipolar disorder	DESI1		√
Endometriosis-Bipolar disorder	FKBP3		√
[truncated: 4,313 more rows]
