# Supplementary material for: Deciphering the shared genetic architecture between female reproductive disorders and psychiatric disorders
Source: J Ovarian Res. 2026 Jan 23;19:62. doi: 10.1186/s13048-026-01970-w (PMC12910984; doi:10.1186/s13048-026-01970-w)
Supplement: Supplementary file 4 — Supplementary Material 4. [file 13048_2026_1970_MOESM4_ESM.xlsx]

## Sheet: Sheet 1
Supplementary Table S3. MR results for all tested trait pairs
Exposure	Outcome	Method	OR	OR_lci95	OR_uci95	P value	P value after FDR correction
Endometriosis	Attention deficit hyperactivity disorder	Inverse variance weighted	1.04264	0.964865	1.12668	0.291105	0.756873
Endometriosis	Attention deficit hyperactivity disorder	Weighted median	1.02048	0.939222	1.10877	0.632011	0.866604
Endometriosis	Attention deficit hyperactivity disorder	Maximum likelihood	1.04534	0.990717	1.10297	0.105362	0.599248
Endometriosis	Attention deficit hyperactivity disorder	MR Egger	1.00921	0.792348	1.28542	0.941662	0.957444
Endometriosis	Anxiety	Inverse variance weighted	0.992868	0.843005	1.16937	0.931679	0.957444
Endometriosis	Anxiety	Weighted median	0.988325	0.790829	1.23514	0.917765	0.957444
Endometriosis	Anxiety	Maximum likelihood	0.992756	0.847317	1.16316	0.928318	0.957444
Endometriosis	Anxiety	MR Egger	0.789635	0.461292	1.35169	0.400461	0.787584
Endometriosis	Autism spectrum disorder	Inverse variance weighted	0.98998	0.919102	1.06632	0.79048	0.918815
Endometriosis	Autism spectrum disorder	Weighted median	1.01204	0.914375	1.12014	0.817155	0.918815
Endometriosis	Autism spectrum disorder	Maximum likelihood	0.990079	0.918638	1.06708	0.794144	0.918815
Endometriosis	Autism spectrum disorder	MR Egger	1.08071	0.868168	1.3453	0.495221	0.787584
Endometriosis	Bipolar disorder	Inverse variance weighted	0.983627	0.922032	1.04934	0.616825	0.862562
Endometriosis	Bipolar disorder	Weighted median	1.00775	0.943411	1.07647	0.818638	0.918815
Endometriosis	Bipolar disorder	Maximum likelihood	0.983817	0.942366	1.02709	0.457562	0.787584
Endometriosis	Bipolar disorder	MR Egger	0.917894	0.758071	1.11141	0.392309	0.787584
Endometriosis	Anorexia nervosa	Inverse variance weighted	1.07269	0.995728	1.1556	0.0647035	0.471041
Endometriosis	Anorexia nervosa	Weighted median	1.09745	0.993362	1.21244	0.0674002	0.471802
Endometriosis	Anorexia nervosa	Maximum likelihood	1.07504	0.997187	1.15896	0.0592194	0.44908
Endometriosis	Anorexia nervosa	MR Egger	1.12606	0.897742	1.41243	0.317356	0.78381
Endometriosis	Major depressive disorder	Inverse variance weighted	1.02445	1.00097	1.04848	0.0411784	0.405612
Endometriosis	Major depressive disorder	Weighted median	1.02724	0.995327	1.06017	0.0950947	0.558298
Endometriosis	Major depressive disorder	Maximum likelihood	1.02448	1.00084	1.04869	0.0423442	0.405612
Endometriosis	Major depressive disorder	MR Egger	1.03656	0.96718	1.11092	0.322445	0.78381
Endometriosis	Schizophrenia	Inverse variance weighted	1.03422	0.946756	1.12976	0.455446	0.787584
Endometriosis	Schizophrenia	Weighted median	1.02876	0.940132	1.12574	0.537348	0.7951
Endometriosis	Schizophrenia	Maximum likelihood	1.03653	0.976068	1.10074	0.241975	0.756873
Endometriosis	Schizophrenia	MR Egger	0.819562	0.640853	1.04811	0.128513	0.687925
Attention deficit hyperactivity disorder	Endometriosis	Inverse variance weighted	1.03145	0.922772	1.15294	0.585642	0.826254
Attention deficit hyperactivity disorder	Endometriosis	Weighted median	1.12187	1.00046	1.25801	0.0490785	0.425347
Attention deficit hyperactivity disorder	Endometriosis	Maximum likelihood	1.03298	0.958161	1.11365	0.397602	0.787584
Attention deficit hyperactivity disorder	Endometriosis	MR Egger	0.930792	0.579192	1.49583	0.769541	0.918815
Anxiety	Endometriosis	Wald ratio	1.08636	0.935631	1.26138	0.277056	0.756873
Autism spectrum disorder	Endometriosis	Inverse variance weighted	1.30418	1.07238	1.58608	0.00781652	0.142261
Autism spectrum disorder	Endometriosis	Maximum likelihood	1.30547	1.06251	1.60399	0.0111782	0.184948
Bipolar disorder	Endometriosis	Inverse variance weighted	1.04295	0.969015	1.12253	0.262293	0.756873
Bipolar disorder	Endometriosis	Weighted median	1.034	0.943904	1.13271	0.47221	0.787584
Bipolar disorder	Endometriosis	Maximum likelihood	1.04432	0.981023	1.1117	0.174018	0.756873
Bipolar disorder	Endometriosis	MR Egger	0.917386	0.640174	1.31464	0.640339	0.869714
Anorexia nervosa	Endometriosis	Inverse variance weighted	0.990369	0.887944	1.10461	0.86206	0.933898
Anorexia nervosa	Endometriosis	Weighted median	1.02603	0.894364	1.17708	0.713814	0.918815
Anorexia nervosa	Endometriosis	Maximum likelihood	0.990182	0.886992	1.10538	0.860516	0.933898
Anorexia nervosa	Endometriosis	MR Egger	1.18075	0.775881	1.7969	0.481313	0.787584
Major depressive disorder	Endometriosis	Inverse variance weighted	1.31156	1.13068	1.52137	0.000340651	0.0154996
Major depressive disorder	Endometriosis	Weighted median	1.32016	1.08849	1.60114	0.00478417	0.133298
Major depressive disorder	Endometriosis	Maximum likelihood	1.32061	1.16188	1.50102	2.07536e-05	0.00188857
Major depressive disorder	Endometriosis	MR Egger	0.568372	0.273109	1.18285	0.138297	0.700225
Schizophrenia	Endometriosis	Inverse variance weighted	1.01272	0.975289	1.05159	0.510632	0.787584
Schizophrenia	Endometriosis	Weighted median	1.02273	0.969956	1.07839	0.405646	0.787584
Schizophrenia	Endometriosis	Maximum likelihood	1.01303	0.976647	1.05076	0.48794	0.787584
Schizophrenia	Endometriosis	MR Egger	1.02355	0.880072	1.19042	0.76341	0.918815
Female infertility	Attention deficit hyperactivity disorder	Inverse variance weighted	0.9496	0.838344	1.07562	0.41599	0.787584
Female infertility	Attention deficit hyperactivity disorder	Weighted median	0.943697	0.802717	1.10944	0.482697	0.787584
Female infertility	Attention deficit hyperactivity disorder	Maximum likelihood	0.948949	0.836937	1.07595	0.413543	0.787584
Female infertility	Attention deficit hyperactivity disorder	MR Egger	1.30695	0.815117	2.09554	0.347478	0.787584
Female infertility	Anxiety	Inverse variance weighted	0.852578	0.514086	1.41394	0.536611	0.7951
Female infertility	Anxiety	Weighted median	0.829828	0.500526	1.37578	0.469567	0.787584
Female infertility	Anxiety	Maximum likelihood	0.849411	0.567792	1.27071	0.427076	0.787584
Female infertility	Anxiety	MR Egger	0.150676	0.0139124	1.63187	0.217317	0.756873
Female infertility	Autism spectrum disorder	Inverse variance weighted	1.02277	0.847697	1.234	0.814191	0.918815
Female infertility	Autism spectrum disorder	Weighted median	1.02983	0.8268	1.28271	0.79305	0.918815
Female infertility	Autism spectrum disorder	Maximum likelihood	1.02291	0.847435	1.23473	0.813481	0.918815
Female infertility	Autism spectrum disorder	MR Egger	0.968332	0.474222	1.97727	0.935165	0.957444
Female infertility	Bipolar disorder	Inverse variance weighted	0.993834	0.887616	1.11276	0.91459	0.957444
Female infertility	Bipolar disorder	Weighted median	0.959004	0.837659	1.09793	0.544209	0.798758
Female infertility	Bipolar disorder	Maximum likelihood	0.993747	0.886816	1.11357	0.913996	0.957444
Female infertility	Bipolar disorder	MR Egger	0.946062	0.646697	1.38401	0.802	0.918815
Female infertility	Anorexia nervosa	Inverse variance weighted	0.998323	0.830497	1.20006	0.985737	0.985754
Female infertility	Anorexia nervosa	Weighted median	0.945805	0.744225	1.20198	0.648661	0.874491
Female infertility	Anorexia nervosa	Maximum likelihood	0.998319	0.829979	1.2008	0.985754	0.985754
Female infertility	Anorexia nervosa	MR Egger	0.956313	0.478545	1.91108	0.907368	0.957444
Female infertility	Major depressive disorder	Inverse variance weighted	1.05818	0.998852	1.12102	0.054734	0.443804
Female infertility	Major depressive disorder	Weighted median	1.06508	0.992367	1.14312	0.0805324	0.523461
Female infertility	Major depressive disorder	Maximum likelihood	1.05849	0.998525	1.12205	0.0560851	0.443804
Female infertility	Major depressive disorder	MR Egger	1.04318	0.836712	1.3006	0.73213	0.918815
Female infertility	Schizophrenia	Inverse variance weighted	0.886174	0.641611	1.22396	0.463293	0.787584
Female infertility	Schizophrenia	Weighted median	0.873703	0.693001	1.10152	0.253421	0.756873
Female infertility	Schizophrenia	Maximum likelihood	0.875804	0.751324	1.02091	0.0899901	0.54594
Female infertility	Schizophrenia	MR Egger	2.33445	1.01967	5.34451	0.138506	0.700225
Attention deficit hyperactivity disorder	Female infertility	Inverse variance weighted	1.02645	0.947568	1.1119	0.522248	0.7951
Attention deficit hyperactivity disorder	Female infertility	Weighted median	1.07163	0.966018	1.18878	0.191258	0.756873
Attention deficit hyperactivity disorder	Female infertility	Maximum likelihood	1.027	0.954526	1.10497	0.475532	0.787584
Attention deficit hyperactivity disorder	Female infertility	MR Egger	1.09275	0.813099	1.46858	0.561953	0.805318
Anxiety	Female infertility	Wald ratio	1.09348	0.943327	1.26754	0.235689	0.756873
Autism spectrum disorder	Female infertility	Inverse variance weighted	1.11725	0.918132	1.35955	0.268256	0.756873
Autism spectrum disorder	Female infertility	Maximum likelihood	1.11725	0.916531	1.36192	0.272496	0.756873
Bipolar disorder	Female infertility	Inverse variance weighted	1.03729	0.972069	1.10689	0.269144	0.756873
Bipolar disorder	Female infertility	Weighted median	1.06453	0.970546	1.16761	0.184827	0.756873
Bipolar disorder	Female infertility	Maximum likelihood	1.03808	0.974968	1.10527	0.242886	0.756873
Bipolar disorder	Female infertility	MR Egger	0.961628	0.693801	1.33284	0.815139	0.918815
Anorexia nervosa	Female infertility	Inverse variance weighted	0.955033	0.855741	1.06585	0.41139	0.787584
Anorexia nervosa	Female infertility	Weighted median	0.934898	0.818058	1.06843	0.322999	0.78381
Anorexia nervosa	Female infertility	Maximum likelihood	0.954377	0.854302	1.06618	0.408679	0.787584
Anorexia nervosa	Female infertility	MR Egger	0.953023	0.624516	1.45433	0.834366	0.919431
Major depressive disorder	Female infertility	Inverse variance weighted	1.33035	1.16295	1.52184	3.17891e-05	0.00192854
Major depressive disorder	Female infertility	Weighted median	1.29601	1.07346	1.5647	0.00698712	0.141295
Major depressive disorder	Female infertility	Maximum likelihood	1.34003	1.17693	1.52574	9.86266e-06	0.001795
Major depressive disorder	Female infertility	MR Egger	1.06277	0.504463	2.23898	0.873544	0.940739
Schizophrenia	Female infertility	Inverse variance weighted	1.02949	0.988347	1.07235	0.162484	0.756873
Schizophrenia	Female infertility	Weighted median	1.04951	0.993065	1.10917	0.0866626	0.543883
Schizophrenia	Female infertility	Maximum likelihood	1.03029	0.993144	1.06882	0.111214	0.61336
Schizophrenia	Female infertility	MR Egger	0.926293	0.777371	1.10374	0.394584	0.787584
Polycystic ovary syndrome	Attention deficit hyperactivity disorder	Inverse variance weighted	1.01957	0.983772	1.05666	0.287925	0.756873
Polycystic ovary syndrome	Attention deficit hyperactivity disorder	Weighted median	1.02805	0.982511	1.07571	0.231389	0.756873
Polycystic ovary syndrome	Attention deficit hyperactivity disorder	Maximum likelihood	1.01973	0.983713	1.05708	0.286855	0.756873
Polycystic ovary syndrome	Attention deficit hyperactivity disorder	MR Egger	1.0614	0.975641	1.15469	0.224302	0.756873
Polycystic ovary syndrome	Anxiety	Inverse variance weighted	1.02248	0.919572	1.13691	0.681215	0.898414
Polycystic ovary syndrome	Anxiety	Weighted median	1.02137	0.905921	1.15153	0.729695	0.918815
Polycystic ovary syndrome	Anxiety	Maximum likelihood	1.02252	0.91946	1.13714	0.681122	0.898414
Polycystic ovary syndrome	Anxiety	MR Egger	1.11638	0.837895	1.48742	0.493904	0.787584
Polycystic ovary syndrome	Autism spectrum disorder	Inverse variance weighted	1.02319	0.956295	1.09476	0.506325	0.787584
Polycystic ovary syndrome	Autism spectrum disorder	Weighted median	1.07624	1.00035	1.15789	0.0488984	0.425347
Polycystic ovary syndrome	Autism spectrum disorder	Maximum likelihood	1.02395	0.971807	1.0789	0.374757	0.787584
Polycystic ovary syndrome	Autism spectrum disorder	MR Egger	0.981615	0.828544	1.16296	0.838602	0.919431
Polycystic ovary syndrome	Bipolar disorder	Inverse variance weighted	0.961727	0.931656	0.992769	0.0160493	0.243414
Polycystic ovary syndrome	Bipolar disorder	Weighted median	0.960785	0.925476	0.997441	0.0362476	0.405612
Polycystic ovary syndrome	Bipolar disorder	Maximum likelihood	0.961144	0.934297	0.988762	0.00610804	0.138958
Polycystic ovary syndrome	Bipolar disorder	MR Egger	0.957016	0.881106	1.03947	0.345159	0.787584
Polycystic ovary syndrome	Anorexia nervosa	Inverse variance weighted	1.03578	0.968931	1.10723	0.301728	0.773443
Polycystic ovary syndrome	Anorexia nervosa	Weighted median	1.0257	0.946718	1.11128	0.534773	0.7951
Polycystic ovary syndrome	Anorexia nervosa	Maximum likelihood	1.03672	0.983285	1.09306	0.181661	0.756873
Polycystic ovary syndrome	Anorexia nervosa	MR Egger	1.19652	1.0533	1.35922	0.0399171	0.405612
Polycystic ovary syndrome	Major depressive disorder	Inverse variance weighted	1.02631	0.997684	1.05577	0.0719552	0.485031
Polycystic ovary syndrome	Major depressive disorder	Weighted median	1.01254	0.984999	1.04086	0.375687	0.787584
Polycystic ovary syndrome	Major depressive disorder	Maximum likelihood	1.0279	1.01027	1.04583	0.00181892	0.0662088
Polycystic ovary syndrome	Major depressive disorder	MR Egger	1.10021	1.05765	1.14448	0.00512686	0.133298
Polycystic ovary syndrome	Major depressive disorder	MR PRESSO	1.008	0.987	1.03	0.479772	0.787584
Polycystic ovary syndrome	Schizophrenia	Inverse variance weighted	1.0305	0.977625	1.08624	0.263562	0.756873
Polycystic ovary syndrome	Schizophrenia	Weighted median	1.0194	0.963223	1.07885	0.506503	0.787584
Polycystic ovary syndrome	Schizophrenia	Maximum likelihood	1.03127	0.985838	1.0788	0.180402	0.756873
Polycystic ovary syndrome	Schizophrenia	MR Egger	1.07296	0.916448	1.25621	0.445778	0.787584
Attention deficit hyperactivity disorder	Polycystic ovary syndrome	Inverse variance weighted	1.07811	0.884204	1.31455	0.457193	0.787584
Attention deficit hyperactivity disorder	Polycystic ovary syndrome	Weighted median	1.00307	0.767415	1.31108	0.982118	0.985754
Attention deficit hyperactivity disorder	Polycystic ovary syndrome	Maximum likelihood	1.08	0.886816	1.31527	0.444034	0.787584
Attention deficit hyperactivity disorder	Polycystic ovary syndrome	MR Egger	1.08382	0.52098	2.25474	0.831294	0.919431
Anxiety	Polycystic ovary syndrome	Wald ratio	1.27742	0.857709	1.90253	0.228298	0.756873
Autism spectrum disorder	Polycystic ovary syndrome	Inverse variance weighted	0.744361	0.310292	1.78565	0.508418	0.787584
Autism spectrum disorder	Polycystic ovary syndrome	Maximum likelihood	0.735358	0.42597	1.26946	0.269808	0.756873
Bipolar disorder	Polycystic ovary syndrome	Inverse variance weighted	0.922078	0.780557	1.08926	0.339941	0.787584
Bipolar disorder	Polycystic ovary syndrome	Weighted median	0.871053	0.686159	1.10577	0.256763	0.756873
Bipolar disorder	Polycystic ovary syndrome	Maximum likelihood	0.920901	0.778169	1.08981	0.337539	0.787584
Bipolar disorder	Polycystic ovary syndrome	MR Egger	1.19622	0.52116	2.74567	0.674202	0.898414
Anorexia nervosa	Polycystic ovary syndrome	Inverse variance weighted	1.10972	0.82518	1.49238	0.490971	0.787584
Anorexia nervosa	Polycystic ovary syndrome	Weighted median	1.09411	0.756123	1.58318	0.633288	0.866604
Anorexia nervosa	Polycystic ovary syndrome	Maximum likelihood	1.11151	0.824061	1.49923	0.488637	0.787584
Anorexia nervosa	Polycystic ovary syndrome	MR Egger	1.80919	0.578664	5.6564	0.365647	0.787584
Major depressive disorder	Polycystic ovary syndrome	Inverse variance weighted	1.49955	1.02609	2.19149	0.0363449	0.405612
Major depressive disorder	Polycystic ovary syndrome	Weighted median	1.44763	0.873876	2.39808	0.150865	0.722564
Major depressive disorder	Polycystic ovary syndrome	Maximum likelihood	1.51887	1.07003	2.15599	0.0193499	0.270899
Major depressive disorder	Polycystic ovary syndrome	MR Egger	1.89333	0.230551	15.5483	0.555572	0.803361
Schizophrenia	Polycystic ovary syndrome	Inverse variance weighted	0.928786	0.830908	1.03819	0.193503	0.756873
Schizophrenia	Polycystic ovary syndrome	Weighted median	0.957507	0.82859	1.10648	0.556173	0.803361
Schizophrenia	Polycystic ovary syndrome	Maximum likelihood	0.929213	0.841499	1.02607	0.146708	0.721642
Schizophrenia	Polycystic ovary syndrome	MR Egger	1.06406	0.657149	1.72295	0.801307	0.918815
Leiomyoma	Attention deficit hyperactivity disorder	Inverse variance weighted	0.995023	0.953968	1.03784	0.816462	0.918815
Leiomyoma	Attention deficit hyperactivity disorder	Weighted median	0.977018	0.925931	1.03092	0.396141	0.787584
Leiomyoma	Attention deficit hyperactivity disorder	Maximum likelihood	0.99494	0.963086	1.02785	0.759921	0.918815
Leiomyoma	Attention deficit hyperactivity disorder	MR Egger	0.943185	0.863675	1.03001	0.196758	0.756873
Leiomyoma	Anxiety	Inverse variance weighted	0.995969	0.894974	1.10836	0.940971	0.957444
Leiomyoma	Anxiety	Weighted median	0.957971	0.808093	1.13565	0.620855	0.862562
Leiomyoma	Anxiety	Maximum likelihood	0.995948	0.893869	1.10968	0.941331	0.957444
Leiomyoma	Anxiety	MR Egger	0.746693	0.568681	0.980427	0.0387988	0.405612
Leiomyoma	Autism spectrum disorder	Inverse variance weighted	1.0268	0.977641	1.07843	0.2907	0.756873
Leiomyoma	Autism spectrum disorder	Weighted median	1.04886	0.976619	1.12644	0.190133	0.756873
Leiomyoma	Autism spectrum disorder	Maximum likelihood	1.02703	0.980592	1.07567	0.258543	0.756873
Leiomyoma	Autism spectrum disorder	MR Egger	1.06838	0.960289	1.18863	0.227623	0.756873
Leiomyoma	Bipolar disorder	Inverse variance weighted	1.00703	0.971044	1.04436	0.705833	0.918815
Leiomyoma	Bipolar disorder	Weighted median	1.01519	0.967917	1.06477	0.535526	0.7951
Leiomyoma	Bipolar disorder	Maximum likelihood	1.00728	0.981605	1.03363	0.581783	0.826254
Leiomyoma	Bipolar disorder	MR Egger	0.990812	0.922191	1.06454	0.801653	0.918815
Leiomyoma	Anorexia nervosa	Inverse variance weighted	1.00739	0.955298	1.06233	0.785663	0.918815
Leiomyoma	Anorexia nervosa	Weighted median	0.960163	0.891929	1.03362	0.27975	0.756873
Leiomyoma	Anorexia nervosa	Maximum likelihood	1.00756	0.961242	1.0561	0.753833	0.918815
Leiomyoma	Anorexia nervosa	MR Egger	0.951668	0.845769	1.07083	0.412776	0.787584
Leiomyoma	Major depressive disorder	Inverse variance weighted	0.993951	0.977067	1.01113	0.487639	0.787584
Leiomyoma	Major depressive disorder	Weighted median	0.991827	0.969597	1.01457	0.477962	0.787584
Leiomyoma	Major depressive disorder	Maximum likelihood	0.99387	0.980049	1.00789	0.389454	0.787584
Leiomyoma	Major depressive disorder	MR Egger	1.00388	0.972256	1.03654	0.81307	0.918815
Leiomyoma	Schizophrenia	Inverse variance weighted	1.00596	0.961801	1.05214	0.795425	0.918815
Leiomyoma	Schizophrenia	Weighted median	1.03305	0.97061	1.09951	0.30669	0.775245
Leiomyoma	Schizophrenia	Maximum likelihood	1.00612	0.969041	1.04462	0.750157	0.918815
Leiomyoma	Schizophrenia	MR Egger	0.989696	0.90414	1.08335	0.822895	0.918815
Attention deficit hyperactivity disorder	Leiomyoma	Inverse variance weighted	0.970442	0.918165	1.02569	0.288233	0.794094
Attention deficit hyperactivity disorder	Leiomyoma	Weighted median	0.96628	0.895771	1.04234	0.374903	0.794094
Attention deficit hyperactivity disorder	Leiomyoma	Maximum likelihood	0.969574	0.921546	1.02011	0.233243	0.794094
Attention deficit hyperactivity disorder	Leiomyoma	MR Egger	0.98313	0.800036	1.20813	0.872807	0.942508
Anxiety	Leiomyoma	Wald ratio	0.895304	0.808137	0.991872	0.0343305	0.434028
Autism spectrum disorder	Leiomyoma	Inverse variance weighted	1.04802	0.869548	1.26311	0.622441	0.873975
Autism spectrum disorder	Leiomyoma	Maximum likelihood	1.0494	0.91354	1.20547	0.495445	0.794094
Bipolar disorder	Leiomyoma	Inverse variance weighted	0.993188	0.948075	1.04045	0.773182	0.922772
Bipolar disorder	Leiomyoma	Weighted median	1.00455	0.944021	1.06897	0.886052	0.950998
Bipolar disorder	Leiomyoma	Maximum likelihood	0.992978	0.950682	1.03716	0.751023	0.922772
Bipolar disorder	Leiomyoma	MR Egger	1.0582	0.837676	1.33678	0.637052	0.87513
Anorexia nervosa	Leiomyoma	Inverse variance weighted	1.03143	0.955846	1.11299	0.425481	0.794094
Anorexia nervosa	Leiomyoma	Weighted median	0.999628	0.908054	1.10044	0.993938	0.993938
Anorexia nervosa	Leiomyoma	Maximum likelihood	1.0318	0.955544	1.11415	0.424173	0.794094
Anorexia nervosa	Leiomyoma	MR Egger	0.855664	0.638202	1.14723	0.356273	0.794094
Major depressive disorder	Leiomyoma	Inverse variance weighted	1.0421	0.927209	1.17122	0.488991	0.794094
Major depressive disorder	Leiomyoma	Weighted median	1.04778	0.911543	1.20438	0.511319	0.794094
Major depressive disorder	Leiomyoma	Maximum likelihood	1.04352	0.953291	1.14229	0.355877	0.794094
Major depressive disorder	Leiomyoma	MR Egger	1.07717	0.562299	2.06348	0.823743	0.922772
Schizophrenia	Leiomyoma	Inverse variance weighted	1.01605	0.986147	1.04687	0.296094	0.794094
Schizophrenia	Leiomyoma	Weighted median	1.02372	0.986025	1.06286	0.220654	0.794094
Schizophrenia	Leiomyoma	Maximum likelihood	1.01655	0.990912	1.04285	0.207869	0.794094
Schizophrenia	Leiomyoma	MR Egger	1.01646	0.892798	1.15726	0.805776	0.922772
