# Supplementary material for: Deciphering the shared genetic architecture between female reproductive disorders and psychiatric disorders
Source: J Ovarian Res. 2026 Jan 23;19:62. doi: 10.1186/s13048-026-01970-w (PMC12910984; doi:10.1186/s13048-026-01970-w)
Supplement: Supplementary file 5 — Supplementary Material 5. [file 13048_2026_1970_MOESM5_ESM.xlsx]

## Sheet: Sheet1
Supplementary Table S5. Sensitivity analysis results for bidirectional MR
Exposure	Outcome	P value of pleiotropy	P value of heterogeneity-MR egger	P value of heterogeneity-IVW
Endometriosis	Attention deficit hyperactivity disorder	0.371468	1.89e-05	1.47e-05
Endometriosis	Anorexia nervosaxiety	0.260859	0.800936	0.777358
Endometriosis	Autism spectrum disorder	0.744163	0.565277	0.615845
Endometriosis	Bipolar disorder	0.475654	0.00164209	0.00180539
Endometriosis	Anorexia nervosa	0.535181	0.698929	0.728363
Endometriosis	Major depressive disorder	0.203438	0.864417	0.82674
Endometriosis	Schizophrenia	0.054916	0.0424268	0.0125352
Attention deficit hyperactivity disorder	Endometriosis	0.658199	9.85008e-05	0.000136761
Anorexia nervosaxiety	Endometriosis	NA	NA	NA
Autism spectrum disorder	Endometriosis	NA	NA	NA
Bipolar disorder	Endometriosis	0.347646	0.00829296	0.00809485
Anorexia nervosa	Endometriosis	0.460798	0.632327	0.664074
Major depressive disorder	Endometriosis	0.0316885	0.151001	0.0688879
Schizophrenia	Endometriosis	0.891864	0.389893	0.420793
Female infertility	Attention deficit hyperactivity disorder	0.262888	0.76008	0.547745
Female infertility	Anxiety	0.242492	0.282186	0.165136
Female infertility	Autism spectrum disorder	0.886202	0.833484	0.925876
Female infertility	Bipolar disorder	0.814912	0.352554	0.540056
Female infertility	Anorexia nervosa	0.90752	0.702244	0.838966
Female infertility	Major depressive disorder	0.903783	0.784179	0.896195
Female infertility	Schizophrenia	0.0978737	0.077806	0.00058005
Attention deficit hyperactivity disorder	Female infertility	0.669841	0.169084	0.198279
Anxiety	Female infertility	NA	NA	NA
Autism spectrum disorder	Female infertility	NA	NA	NA
Bipolar disorder	Female infertility	0.644357	0.249621	0.273144
Anorexia nervosa	Female infertility	0.99241	0.585537	0.725149
Major depressive disorder	Female infertility	0.551269	0.258245	0.280067
Schizophrenia	Female infertility	0.228364	0.0584409	0.052732
Polycystic ovary syndrome	Attention deficit hyperactivity disorder	0.34895	0.789056	0.746185
Polycystic ovary syndrome	Anxiety	0.553565	0.998168	0.990558
Polycystic ovary syndrome	Autism spectrum disorder	0.618885	0.0800701	0.109293
Polycystic ovary syndrome	Bipolar disorder	0.902882	0.170325	0.254704
Polycystic ovary syndrome	Anorexia nervosa	0.0595963	0.539598	0.126385
Polycystic ovary syndrome	Major depressive disorder	0.0127014	0.60238	0.00614069
Polycystic ovary syndrome	Schizophrenia	0.626783	0.160053	0.225381
Attention deficit hyperactivity disorder	Polycystic ovary syndrome	0.988386	0.355954	0.410518
Anxiety	Polycystic ovary syndrome	NA	NA	NA
Autism spectrum disorder	Polycystic ovary syndrome	NA	NA	NA
Bipolar disorder	Polycystic ovary syndrome	0.533415	0.804285	0.819424
Anorexia nervosa	Polycystic ovary syndrome	0.433244	0.55117	0.578947
Major depressive disorder	Polycystic ovary syndrome	0.826365	0.131511	0.153952
Schizophrenia	Polycystic ovary syndrome	0.571365	0.0344742	0.0383637
Leiomyoma	Attention deficit hyperactivity disorder	0.179597	8.68204e-05	5.74606e-05
Leiomyoma	Anxiety	0.0270274	0.689214	0.559712
Leiomyoma	Autism spectrum disorder	0.41347	0.166255	0.171532
Leiomyoma	Bipolar disorder	0.607777	7.462e-08	9.42093e-08
Leiomyoma	Anorexia nervosa	0.292782	0.0348943	0.0333742
Leiomyoma	Major depressive disorder	0.47268	0.00129997	0.00141351
Leiomyoma	Schizophrenia	0.684613	0.0029294	0.00349423
Attention deficit hyperactivity disorder	Leiomyoma	0.898851	0.167004	0.203412
Anxiety	Leiomyoma	NA	NA	NA
Autism spectrum disorder	Leiomyoma	NA	NA	NA
Bipolar disorder	Leiomyoma	0.589478	0.156622	0.172205
Anorexia nervosa	Leiomyoma	0.26561	0.798055	0.649009
Major depressive disorder	Leiomyoma	0.919647	0.00126498	0.00173733
Schizophrenia	Leiomyoma	0.995007	0.00740169	0.00911676
